# Supplementary material for: Long-term outcome of patients with atrial fibrillation and heart failure with preserved ejection fraction after combined radiofrequency catheter ablation and left atrial appendage closure
Source: Front Cardiovasc Med. 2026 Jun 22;13:1871243. doi: 10.3389/fcvm.2026.1871243 (PMC13333506; doi:10.3389/fcvm.2026.1871243)
Supplement: Supplementary file 1 [file Table1.xlsx]

## Sheet: RF+LAAC Baseline
							Comorbidities														ECHO					Biomarkers
id	Female	Age	BMI	pAF	peAF	lpeAF	Hypertension	CAD	Diabetes	CI/TIA	HCM	DCM	COPD	NYHA II	NYHAIII	CHA2DS2-VASc score	Major Bleeding Hsitory	HAS-BLED score	Implanted PM	RF History	LVEF	LAD	PASP	E/e’	H2F-PEF score	NT-proBNP	cTnI	Hb	Cr
F76283	1	80	26.95	0	1	0	1	1	1	0	0	0	0	1	0	6	0	2	0	0	63	36.3	\	\	6	10596	0.021	111	93
F76388	1	80	26.77	1	0	0	1	0	0	0	0	0	0	0	1	5	0	2	0	0	62	37.1	\	9.5	6	1279	0.004	127	64
F80117	1	78	21.48	1	0	0	1	0	1	0	0	0	0	1	0	6	0	2	0	0	65	32	33	18.7	6	740	0.216	110	54
F81060	0	79	21.29	1	0	0	1	1	0	1	0	0	0	0	1	7	0	3	0	1	69	35.8	35	7.2	6	225.3	0.024	121	59
F82685	0	69	28.39	1	0	0	1	0	0	0	0	0	0	1	0	3	0	2	0	0	66.9	36.9	\	5.2	6	1247	0.031	144	82
F82892	1	69	23.43	1	0	0	1	0	0	0	0	0	0	1	0	4	0	2	0	0	70	34	\	18.6	6	2127	0.047	93	213
F83791	0	71	28.83	0	1	0	1	1	1	0	0	0	0	0	1	4	0	2	0	0	62	43.7	37	8.6	6	4386	0.11	127	111
F84824	1	72	22.13	1	0	0	1	0	0	1	0	0	0	1	0	6	0	3	0	0	63	42.7	36	6.1	6	671.1	0.029	119	53
F86525	0	71	24.35	0	1	0	1	0	0	0	0	0	0	0	1	3	0	2	0	0	73	36	40	8.8	6	1254	0.005	161	54
F92139	1	75	21.63	1	0	0	0	1	0	0	0	0	0	1	0	4	0	1	0	0	62	41.7	37	16.4	6	1930	1.001	121	79
F93166	0	75	24.8	0	1	0	1	0	0	0	0	0	0	1	0	4	0	2	0	0	67	42.8	\	11.6	6	1166	0.007	163	76.9
F96147	1	73	22.8	0	1	0	1	0	0	0	0	0	0	1	0	3	0	0	0	0	70.2	46.5	37	11.8	6	770.6	0.005	130	\
F96364	0	77	25.35	0	1	0	1	0	1	1	0	0	0	1	0	7	0	3	0	0	63.5	47.4	\	10.5	6	701.9	0.009	139	98
F98201	0	70	27.77	0	1	0	1	1	0	0	0	0	0	1	0	4	0	2	0	0	69.4	45.3	\	12.5	6	1246	0.007	155	91.8
G01490	0	64	28.28	0	1	0	1	0	0	0	0	0	0	1	0	3	1	2	0	0	64	43	\	\	6	1790	0.016	154	68
G10238	0	68	31.4	0	1	0	1	0	1	0	0	0	0	1	0	6	0	2	0	0	68	42	\	\	8	190.5	0.007	143	65
G11383	1	78	20.82	0	1	0	1	1	0	0	0	0	0	0	1	6	0	2	0	0	62	38.5	35	\	6	1593	0.007	143	66
G13046	1	65	20.95	1	0	0	1	1	1	0	0	0	0	1	0	6	0	2	0	0	65.3	48.8	\	7	6	875.4	0.021	140	62
G13083	1	80	28.39	1	0	0	1	1	0	0	0	0	0	1	0	6	0	2	0	0	67.6	40.5	43	25.4	6	1855	0.017	116	154
H03971	1	78	21.82	0	1	0	1	1	1	1	0	0	0	0	1	8	0	3	0	0	63	45.5	45	6.8	6	2094	0.013	110	\
H09666	1	71	23.04	0	1	0	1	0	1	0	0	0	0	1	0	5	0	2	0	0	62	48.3	29.5	19.1	6	1560	0.016	129	50
H09814	0	82	30.48	0	1	0	0	1	0	0	0	0	0	1	0	4	0	1	0	0	62	46.1	\	9.9	7	681.4	0.013	140	155
H28738	1	76	27.05	0	1	0	1	0	0	1	0	0	0	1	0	7	0	3	0	0	69	41.6	54	\	6	2638	0.043	117	\
H30405	0	67	23.91	0	1	0	1	1	0	0	0	0	0	1	0	3	0	2	1	0	68	43.7	36	\	6	1284	0.006	162	100
H30683	0	72	22.67	0	1	0	1	1	1	0	0	0	0	1	0	4	0	2	0	0	60	41.2	\	\	6	1962	0.046	156	72
H32928	0	78	23.52	0	1	0	0	0	1	0	0	0	0	1	0	4	0	1	0	0	59	51.7	\	21.8	6	973.3	0.011	146	82
H33177	0	63	26.87	0	1	0	1	1	0	1	0	0	0	1	0	5	0	2	0	0	56	51.8	32	23.9	6	893.7	0.014	162	69.6
H33689	1	74	25.75	0	1	0	1	1	0	1	0	0	0	0	1	7	0	3	0	0	60.4	41.5	41	23.9	7	3305	0.01	107	102.7
H35898	0	66	26.12	1	0	0	1	1	0	0	0	0	0	0	1	4	0	2	0	0	56	35.8	\	19.5	7	268.1	0	172	58
H36608	1	82	29.99	0	1	0	1	1	1	0	0	0	0	0	1	7	0	2	0	0	61	43.1	34	18.3	6	742	0.005	152	82
H36851	0	63	23.76	0	1	0	1	1	0	0	0	0	0	1	0	3	0	1	0	0	58	53	\	17	7	2054	0.004	136	125
H39720	1	71	26.63	0	1	0	1	0	0	0	0	0	0	1	0	4	0	2	0	0	64	44.4	35	16.3	7	1413	0.004	131	61
H40475	0	64	27.01	0	1	0	1	0	0	0	0	0	0	1	0	3	0	1	0	1	64.8	41.1	\	29.6	7	1134	0.004	144	56.2
H41304	1	84	24.83	0	1	0	1	1	1	1	0	0	0	0	1	9	0	3	0	0	55.2	38.2	36	21.6	7	745.1	0.012	123	59
H41907	1	64	19.26	0	1	0	0	0	0	1	0	0	0	1	0	4	0	1	1	0	60	44.5	42	19.3	6	1087	0.046	117	60.8
H44256	0	71	22.58	1	0	0	1	0	0	0	0	0	0	1	0	3	0	2	0	0	54.8	41.9	42	15.7	7	771.8	0.042	156	56
H48281	1	77	19.53	1	0	0	1	1	0	0	0	0	0	0	1	6	0	2	0	0	64	41.2	39.8	5.4	6	102.6	0.028	101	57
H51377	1	70	22.89	1	0	0	1	0	1	0	0	0	0	0	1	5	0	2	0	0	64	42	38	11.3	6	520	0.007	125	55.1
H52076	0	66	25.18	0	1	0	1	1	0	0	0	0	0	0	1	4	0	2	0	0	51	50.1	\	23.3	7	909.1	0.003	167	70.4
H52692	1	72	25.86	0	1	0	1	0	1	0	0	0	0	1	0	5	0	2	0	0	65	44.5	34.8	24.1	6	1105	0.012	152	81
H52735	1	65	22.06	0	1	0	1	1	0	0	0	0	0	1	0	4	0	2	0	0	63.8	55	43	13.9	6	931.7	0	141	54
H53813	1	59	21.87	0	1	0	1	0	0	0	0	0	0	1	0	4	0	1	0	0	60	41.6	37.6	33.6	6	584.1	0	144	66
H54262	1	69	21.48	1	0	0	1	0	0	0	0	0	0	1	0	4	0	2	0	0	57	34.9	\	11.6	6	3465	0.062	115	55
H57464	0	68	21.3	1	0	0	0	0	0	0	0	0	0	1	0	3	0	1	0	0	63	41.3	\	29.7	6	1471	0.004	165	98
H57559	0	79	25.46	0	1	0	1	1	0	0	0	0	0	0	1	4	0	2	0	0	59	46.8	\	\	6	747.9	0.002	147	119
H58382	0	73	24.56	0	1	0	0	0	0	1	0	0	0	1	0	4	0	2	0	0	64	46.7	\	23.6	6	890.5	0.008	120	95
H58720	1	79	27.05	0	1	0	0	0	0	0	0	0	0	0	1	4	0	1	0	1	61	48.2	42.8	18.5	6	1497	0.016	115	44
H60118	0	86	22.03	1	0	0	1	1	0	1	0	0	0	1	0	7	0	3	0	1	60	42.5	\	17.1	7	2981	0.048	144	129.3
H66990	0	61	30.11	0	1	0	1	1	0	1	0	0	0	1	0	5	0	2	0	0	60	49.6	22	20.9	8	865.2	0.006	80	89
H67639	1	62	25	1	0	0	1	1	0	1	0	0	0	1	0	5	0	2	0	1	60.2	41	40	24.6	7	2313	0.018	125	67
H68126	1	69	27.85	0	1	0	1	0	1	0	0	0	0	1	0	5	0	2	0	0	61	33	21	24.2	6	1369	0.01	136	59
H68648	1	66	31.25	1	0	0	1	0	0	0	0	0	0	1	0	4	0	2	0	0	61.7	41	37	17.7	9	1078	0.005	141	70
H73177	1	86	26.7	0	1	0	0	1	0	0	0	0	0	1	0	5	0	1	0	0	60	47.1	48	16.7	6	3039	0.038	121	83
H74263	0	74	20.76	0	1	0	1	1	0	0	0	0	0	1	0	4	0	2	0	0	53	57.3	29	15.9	6	1612	0.024	151	104
H74724	1	85	24.21	1	0	0	1	0	0	0	0	0	0	1	0	5	0	2	0	0	58	42.9	41	18.5	7	1103	0.005	142	50
H75081	1	72	21.3	0	1	0	0	0	0	0	0	0	0	1	0	3	0	1	0	0	63.2	44.3	40	20.2	6	2295	0.108	147	71
H75450	0	63	28.01	0	1	0	1	0	0	1	0	0	0	1	0	4	0	2	0	0	60	43.1	25	18.7	6	908.8	0.008	162	80
H75601	0	70	21.13	1	0	0	1	1	1	1	0	0	0	1	0	7	0	3	0	0	53	35.5	\	8.1	6	5240	0.82	91	134.7
H75785	1	81	31.24	0	1	0	1	1	1	1	0	0	0	0	1	9	0	3	0	0	62.4	44.3	36	20.7	9	1068	0.019	155	67
H77153	1	79	25.63	0	1	0	0	1	0	0	0	0	0	1	0	5	0	1	0	1	67.9	55.1	73	16.6	6	3016	0.359	112	83
H77623	0	65	25.92	0	1	0	0	0	0	0	0	0	0	1	0	3	0	1	0	0	65.6	37.9	\	19.5	6	843.3	0.003	156	76
H78159	0	67	27.45	0	1	0	1	1	1	1	0	0	0	1	0	7	0	3	0	0	60	42.7	33	22	6	776.6	0.01	142	86.8
H79593	1	73	23.42	0	1	0	1	0	1	0	0	0	0	1	0	6	0	2	0	0	61.9	39.3	49	22.2	7	728.2	0.01	131	49
H79992	0	63	27.43	0	1	0	1	1	1	1	0	0	0	1	0	6	0	2	0	0	73	50.1	33	26.6	6	823.8	0.001	154	64
H80897	0	81	23.1	0	1	0	1	1	0	0	0	0	0	1	0	5	0	2	0	0	64	41.8	\	29.7	7	1083	0.003	140	96
H83178	1	81	24.97	1	0	0	1	1	1	0	0	0	0	1	0	7	0	2	0	0	62	46.9	31	22.1	6	1746	0.01	100	96
H85484	0	81	21.1	0	1	0	1	0	1	1	0	0	0	0	1	7	0	3	0	0	68.7	51.1	40	15.9	7	1270	0.02	131	102
H86748	1	70	26.92	1	0	0	0	1	0	0	0	0	0	1	0	3	0	1	0	0	63	47.7	\	29.7	6	1411	0.008	143	66
H87192	1	67	23.82	0	1	0	1	0	0	0	0	0	0	1	0	4	0	2	0	1	68.4	42.7	\	11.2	6	1268	0.02	152	50
H88363	0	61	23.52	1	0	0	1	1	1	0	0	0	0	0	1	3	0	1	0	0	63	44	28	16.5	6	529.2	0.02	148	82
H88793	1	73	26.02	1	0	0	1	0	0	0	0	0	0	0	1	4	0	2	0	0	61	61	40	5.3	6	167	0.041	127	50
H90073	1	68	21.34	0	1	0	1	1	0	0	0	0	0	0	1	4	0	2	0	0	53	39.9	37	18.7	7	812.6	0.007	146	61
H95037	0	61	28.7	0	1	0	1	1	1	0	0	0	0	1	0	4	0	1	0	0	57	41.1	24	16.1	6	679.4	0	162	90
H95853	1	69	24.6	1	0	0	1	1	0	0	0	0	0	1	0	4	0	2	0	0	61	37.1	26	25.3	6	1627	0.002	133	80
H97161	0	68	26.09	1	0	0	1	0	0	0	0	0	0	1	0	3	0	2	0	1	61	40.4	\	23.8	7	720.3	0	149	64
H97794	1	77	24.97	0	1	0	1	0	1	0	0	0	0	1	0	6	0	2	1	0	60	42.2	41	22.4	7	1202	0.01	120	75
H98948	0	80	16.89	0	1	0	0	1	0	0	0	0	0	0	1	4	0	1	0	0	50	38	36	33.5	6	2003	0.007	138	75
I00631	1	71	19.13	0	1	0	1	0	0	0	0	0	0	1	0	4	0	2	0	0	66	44	33	19.2	6	1124	0	109	48
I02401	0	81	26.03	0	1	0	1	1	0	1	0	0	0	1	0	6	0	3	0	0	59	46.9	30	23.5	6	790.2	0	164	70
I02777	0	83	24.14	0	1	0	1	0	1	0	0	0	1	1	0	5	0	2	0	0	61	45.7	27	28.2	6	2382	0.016	131	80
I04560	1	67	27.73	0	1	0	1	1	0	1	0	0	0	1	0	6	0	2	0	0	65	45.2	\	20.4	7	734.2	0.013	144	61
I06427	1	71	29.01	0	1	0	1	1	0	0	0	0	0	0	1	5	0	2	0	0	60	55.9	28	28.4	6	595.2	0.005	151	56
I07396	1	76	30.08	0	1	0	1	0	0	0	0	0	0	1	0	5	0	2	0	0	61	45.9	41	23.8	9	2348	0.006	105	73
I08473	1	76	22.31	0	1	0	1	0	0	1	0	0	0	1	0	7	0	3	0	1	68	38.1	35	18	7	783.1	0.01	118	55.8
I09254	0	65	27.21	1	0	0	1	1	0	0	0	0	0	1	0	3	0	2	0	0	54	36.6	24	23.2	6	988.6	0	137	72.3
I14031	0	79	27.75	0	1	0	1	1	1	1	0	0	0	0	1	8	0	3	0	0	51	44.5	45	22.7	7	978.5	0.01	144	91
I14312	1	76	24	0	1	0	1	0	1	0	0	0	0	1	0	6	0	2	0	1	60	38.2	25	27.4	6	2321	\	116	69
I14800	1	75	25.87	1	0	0	1	0	0	1	0	0	0	1	0	7	0	3	0	0	62	44.8	45	24.1	7	2464	0.05	128	55
I17415	0	75	26.39	0	1	0	1	1	0	0	0	0	0	1	0	4	0	2	0	0	61	45.8	\	27.2	7	2237	0.01	159	99
I17722	0	65	23.6	0	1	0	1	0	0	0	1	0	0	1	0	4	0	2	0	0	60	50.8	25	24.3	6	3217	0.02	125	108
I17943	1	82	26.15	1	0	0	1	1	1	1	0	0	0	1	0	9	0	3	0	1	67	40.6	72	9.5	6	1694	0.03	112	57
I17961	1	78	26.23	0	1	0	1	0	1	1	0	0	0	1	0	8	0	3	0	0	58	49	40	21.5	7	1805	0.02	132	87
I19237	1	77	18.85	0	1	0	0	0	0	0	0	0	0	1	0	4	0	1	1	0	66	44.5	\	23.3	6	1988	0	109	60
I20008	0	85	23.73	0	1	0	1	1	1	0	0	0	0	1	0	5	0	2	0	0	65.4	51.8	59	24.1	7	2948	0.007	121	89
I25022	0	79	20.93	0	1	0	1	0	0	1	0	0	0	1	0	6	0	3	0	1	62	35.6	31	19.7	6	695.9	0	142	96
I26602	0	74	26.91	0	1	0	1	1	1	0	0	0	0	1	0	4	0	2	0	0	60	38.6	33.6	17.8	6	1209	0.01	150	88
I27851	0	81	25.33	1	0	0	1	0	0	0	0	0	0	0	1	4	0	2	0	0	60	42.1	35	19.4	7	1381	0.02	139	87
I28087	1	76	20.2	0	1	0	1	0	1	0	0	0	0	1	0	5	0	2	0	0	65	42.3	55	20.4	7	2206	0.02	127	89
I28109	1	80	24.79	1	0	0	1	0	0	0	0	0	0	1	0	5	0	2	0	0	64	38.6	\	\	6	2728	0.01	128	142
I29246	1	76	27.5	0	1	0	1	1	1	0	0	0	0	1	0	6	0	2	0	0	64	49.8	24	17.3	6	2189	0.007	116	61
I29368	0	75	27.73	1	0	0	1	0	1	0	0	0	0	1	0	5	0	2	0	0	66.5	42.2	\	8.4	6	2142	0.06	160	86.4
I32268	1	72	30.48	0	1	0	1	0	1	0	0	0	0	1	0	5	0	2	0	0	68.8	50.8	\	24.8	9	960.9	0.006	142	77
I33092	0	68	24.99	0	1	0	1	1	1	0	0	0	0	1	0	4	0	2	0	0	55.2	46.2	29	23.4	6	1031	0.008	142	76
I34685	0	73	31.63	0	1	0	1	0	0	0	0	0	0	1	0	3	0	2	0	0	66	50.6	\	31.1	9	1239	0.009	142	80
I35065	1	75	26.95	0	1	0	1	0	0	0	0	0	0	1	0	4	0	2	0	0	54.2	54	44	19.5	7	1244	0.005	129	57
I36837	0	87	22.09	0	1	0	1	1	0	1	0	0	0	1	0	6	0	3	0	0	63.9	44.4	41	32	7	968.3	0.012	150	71
I38243	1	71	21.51	0	1	0	1	0	0	0	0	0	0	1	0	4	1	3	0	0	61	50.1	27.3	15.8	6	2273	0.016	111	118
I38328	0	71	26.09	0	1	0	1	0	0	1	1	0	0	1	0	6	0	3	0	0	58	60.2	32.9	26	6	3882	0.03	165	93.8
I39123	1	81	25.78	1	0	0	0	1	0	0	0	0	0	1	0	5	0	1	1	0	68.9	38.1	46	20.5	6	1114	0.006	133	50
I39641	0	69	29.58	0	1	0	1	0	0	1	0	0	0	0	1	5	0	3	0	0	51.2	54.2	32	24.7	6	667.9	0.017	159	97
I40342	1	67	35.15	1	0	0	1	1	1	0	0	0	0	1	0	5	0	2	0	0	69	37.9	22.1	17	8	122.7	0.007	128	78
I40830	0	78	22.83	1	0	0	1	1	0	0	1	0	0	1	0	5	0	2	0	0	57.1	41.5	44	19	7	1296	0.011	151	61
I40871	1	77	26.39	0	1	0	1	0	1	0	0	0	0	0	1	5	0	2	0	0	66	42.8	33.6	18.1	6	3525	0.003	117	119
I41360	0	74	26.72	0	1	0	1	0	1	0	0	0	0	1	0	4	0	2	0	0	51.8	54.1	50	24.8	7	1319	0.023	120	99
I43512	0	67	24.37	0	1	0	1	0	1	0	0	0	0	1	0	4	0	2	0	0	67	47.5	38	15.3	7	735.8	0.008	158	75
I43640	1	65	23.42	0	1	0	1	0	0	0	0	0	0	1	0	4	0	2	0	0	65.5	36.7	\	19.4	7	786.7	0.007	136	56
I45372	0	69	27.54	0	1	0	1	1	1	1	0	0	0	1	0	7	0	3	0	0	61	41.3	36.1	17.2	7	829.6	0.004	146	66
I45610	0	81	27.88	0	1	0	1	1	0	0	0	0	0	1	0	5	0	2	0	0	56.3	48	27	28.6	6	912.8	0.014	159	81.2
I45839	0	67	24.22	0	1	0	1	0	1	0	0	0	0	1	0	4	0	2	0	0	53	47.5	27.3	26.5	6	795.6	0.002	145	77.2
I46216	1	83	26.01	1	0	0	1	1	0	0	0	0	0	1	0	6	0	2	0	0	61	38.7	37	9	6	4023	0.014	122	95
I46429	1	81	28.72	0	1	0	1	1	1	0	0	0	0	0	1	7	0	2	0	0	55	43	32	22.5	6	1936	0.023	126	92
I46599	1	77	25.28	0	1	0	1	0	0	0	1	0	0	1	0	5	0	2	0	0	68	46.7	39	28.5	7	780.5	0.005	146	58
I46714	0	80	23.38	0	1	0	1	1	0	0	0	0	1	1	0	5	0	2	0	0	61	43.2	29.2	16.8	6	1441	0.004	137	72
I48557	1	69	22.65	0	1	0	1	0	0	0	0	0	0	1	0	7	0	2	0	0	60.4	36.6	40	15.3	7	885.3	0.868	112	58
I48663	0	68	31.64	0	1	0	1	1	0	0	0	0	1	0	1	4	0	2	0	0	62	42.2	38	17.1	9	687.8	0.025	144	39.9
I50793	0	65	24.22	0	1	0	1	0	0	1	1	0	0	1	0	5	0	3	0	0	68	51	\	23.5	7	665.6	0.012	151	80
I53398	0	73	23.66	0	1	0	1	0	0	1	0	0	0	1	0	4	0	3	0	0	61	41.6	\	16.9	7	805.6	0.004	161	124.6
I54845	1	83	23.04	0	1	0	1	0	1	0	0	0	0	1	0	6	0	2	0	0	62	42.7	35	16.9	7	887.3	0.007	123	61.7
I56949	0	73	21.77	0	1	0	0	1	0	0	0	0	0	1	0	3	0	1	0	0	55	47	45	15	6	2066	0.009	112	93
I58219	1	69	25.15	0	1	0	1	0	0	1	0	0	0	1	0	5	0	3	0	0	66.8	42.8	47	16.9	7	850.4	0.016	168	64
I58334	0	75	22.65	0	1	0	0	0	0	0	0	0	0	0	1	3	0	1	0	0	57.1	45.1	56.9	15	6	1531	0.015	149	60
I59308	1	72	24.17	0	1	0	1	0	0	1	0	0	0	1	0	5	0	3	0	1	64.4	44.4	48	15.9	7	867.9	0.003	140	49
I61380	0	86	23.87	1	0	0	1	1	1	0	0	0	0	0	1	6	0	2	0	0	60	41.3	38.3	15.8	7	6233	0.026	135	76
I61538	0	65	25.65	0	1	0	0	1	0	0	0	0	0	0	1	3	0	1	1	0	58.4	52.8	\	15.4	6	567.26	0.039	155	76
I61838	1	74	29.07	0	1	0	1	0	1	0	0	0	0	0	1	5	0	2	0	0	64	49.3	\	16.8	7	910.1	0.006	151	45
I62784	0	74	26.47	0	1	0	1	0	0	0	0	0	0	1	0	3	0	2	0	0	65	49.7	40	16.7	7	972.1	0.005	159	86
I63196	0	58	27.68	1	0	0	1	1	1	0	0	0	0	1	0	4	0	1	0	0	60.5	51.9	37	17.1	6	1680	0.005	136	90.9
I63715	0	64	25.3	0	1	0	1	0	0	0	0	0	0	1	0	3	0	1	0	0	63.8	35.5	25.2	16.1	6	834.8	0.003	158	82
I64282	0	70	23.87	0	1	0	1	0	0	1	0	0	0	0	1	5	1	4	0	0	60	42	26	17.9	6	1390	0.007	125	82
I64639	1	69	24.21	1	0	0	0	1	0	0	0	0	0	1	0	4	0	1	0	0	64.7	44.3	36	15	6	1210	0.014	111	44
I65492	1	65	33.61	0	1	0	1	0	1	0	0	0	0	1	0	5	0	2	0	0	70	45.9	29.4	15.9	8	701.2	0.004	155	60
I65503	0	79	17.23	0	1	0	0	0	0	1	0	0	0	0	1	4	0	2	0	0	67	36.1	37	16.6	6	901.2	0.013	138	110
I66415	0	68	23.03	0	1	0	0	0	0	0	0	0	0	1	0	3	0	1	0	0	62.4	41.8	40	15.2	6	1033	0.006	144	58
I66493	0	78	26.44	0	1	0	1	0	0	0	0	0	0	1	0	4	0	2	0	0	59	48.4	36	15.1	7	700.5	0.011	152	85
I68945	0	70	27.77	0	1	0	1	0	0	0	0	0	0	1	0	3	0	2	0	0	66	46.3	41	9.5	6	749.9	0.01	137	84
I72589	0	64	25	0	1	0	1	0	1	0	0	0	0	1	0	3	0	1	0	0	65	38.9	27	15.8	6	1047	0.018	131	41
I73571	0	87	29.06	1	0	0	1	0	0	0	0	0	0	0	1	5	0	2	0	0	58	47.5	35	15.2	7	1963	0.042	184	97
I74022	0	70	24.02	0	1	0	1	0	0	1	0	0	0	1	0	5	0	3	0	0	62	42.8	27.3	16.7	6	828.7	0.003	163	50
I75620	1	71	22.6	1	0	0	1	0	0	1	0	0	0	1	0	6	0	3	0	0	60	38.8	\	8.4	6	933	0.013	131	49
I75921	0	71	28.56	1	0	0	1	1	0	0	0	0	0	0	1	4	0	2	0	0	63	42.4	28	15.5	6	2023	0.027	126	98.1
I75987	1	71	26.14	0	1	0	1	0	0	0	0	0	0	1	0	4	0	2	0	0	65.7	42.1	\	5.6	6	1128	0.005	125	71
I76420	0	79	23.38	0	1	0	1	1	0	0	0	0	0	1	0	5	0	2	0	0	65	43.2	27.9	17.4	6	1189	0.008	130	87
I79902	1	75	21.64	1	0	0	0	0	0	0	0	0	0	0	1	4	0	1	1	1	63.7	40.1	38	16	6	704.1	0.007	126	69.5
I80136	0	71	21.91	0	1	0	1	0	0	1	0	0	1	1	0	5	1	4	0	0	59.6	33.8	25.8	15.7	6	2394	0.032	109	207
I81769	0	73	25.25	0	1	0	1	0	1	0	0	0	0	0	1	4	0	2	0	0	63	48.6	39	15.4	7	325.26	0.01	125	84
I85120	0	62	25.34	1	0	0	1	1	1	0	0	0	0	1	0	4	0	1	0	0	67.2	44.2	\	5.5	6	91	0.005	146	110.7
I86589	0	74	20.9	0	1	0	1	1	1	1	0	0	0	0	1	6	1	4	0	0	61	38.1	\	7.8	6	21403	0.047	121	948
I86653	0	65	32.14	0	1	0	1	0	0	1	0	0	0	1	0	5	0	3	0	0	69.4	50.2	28	16.2	8	798.68	0.013	130	84
I86833	0	61	27.11	0	1	0	1	1	1	0	0	0	0	1	0	3	0	1	0	0	61.4	45.6	26	15	6	826.15	0.004	170	61.6
I90914	0	76	21.77	0	1	0	1	1	0	1	0	0	0	1	0	6	0	4	0	0	69.6	51.8	24.9	16.2	6	1137.38	0.022	150	103
I92029	0	75	22.22	0	1	0	1	0	1	0	0	0	0	1	0	5	0	2	0	1	63	42.6	37	16.7	7	1302.7	0.005	111	84
I93324	0	62	22.22	0	1	0	1	0	1	1	0	0	0	0	1	5	1	3	0	0	52.5	45	25	16.9	6	1144.34	0.021	152	79
I93697	0	75	23.87	0	1	0	1	0	0	0	0	0	0	0	1	4	0	2	0	0	63	49.1	41	17.2	7	1323.21	0.014	140	123
I95517	0	69	24.22	0	1	0	1	1	1	1	0	0	0	1	0	6	0	3	0	0	61.8	49	37	16.9	7	1231	0.044	148	42
I95677	0	69	21.79	0	1	0	1	1	0	0	0	0	0	1	0	4	0	2	0	0	58.7	43.7	27.6	15.1	6	869.5	0.002	131	80.2
I95903	0	73	24.22	0	1	0	0	0	1	0	0	0	0	0	1	3	0	1	0	0	63	43.1	38	15.6	6	8013.4	0.004	94	117
I96344	1	75	23.23	0	1	0	1	1	0	0	0	0	0	1	0	5	0	2	0	0	61	42.7	28	16.1	6	2185	0.068	122	123
J01813	1	79	18.66	0	1	0	1	0	0	0	0	0	0	1	0	5	0	2	0	0	52.3	46.2	33.2	15.7	6	1510	0.011	133	42.7
J04172	0	69	19.92	0	1	0	1	0	0	0	0	0	0	0	1	3	0	2	0	0	62	50.2	37	16.3	7	1607.06	0.004	127	65
J04688	0	67	25.68	0	1	0	1	1	0	0	0	0	0	0	1	3	0	2	0	0	52.6	46.6	42	15.3	7	1001.25	0.008	134	78
J06450	0	75	18.02	0	1	0	0	0	0	0	0	0	0	0	1	3	0	1	0	0	55.9	43.9	43.3	15.2	6	1836	0.016	140	73
J06798	1	67	30.99	0	1	0	1	0	1	0	0	0	0	0	1	5	0	2	0	0	67.5	42.5	27.9	15.1	8	1180	0.004	112	50
J07289	1	83	30.84	1	0	0	1	0	1	0	0	0	0	0	1	6	0	2	0	0	65.3	37.5	\	8.8	8	356.98	0.008	127	64
J08155	1	84	18.08	0	1	0	1	1	0	1	0	0	0	0	1	7	0	3	0	0	63.2	36.6	23.5	15.5	6	1819	0.011	112	\
J10319	0	68	22.86	0	1	0	1	1	0	0	0	0	0	1	0	4	0	2	0	0	67	43	38	15.1	7	3882.38	0.009	105	115
J13552	1	70	23.53	1	0	0	1	1	0	0	0	0	0	1	0	5	0	2	0	0	64.9	44.2	28	16.6	6	1406.66	0.005	142	57
J17616	1	81	25.8	0	1	0	1	0	1	0	0	0	0	0	1	6	0	2	0	1	55.2	45.5	37.6	28.5	7	1059	0.011	116	50.1
J18328	0	66	23.25	0	1	0	1	1	1	0	0	0	0	1	0	4	0	2	0	0	62	41.7	31	15.8	6	1381.46	0.005	137	66
J20030	1	66	27.47	0	1	0	1	0	0	0	0	0	0	1	0	4	0	2	0	0	64	47.8	38	16.6	7	1488	0.013	129	52
J22874	1	80	19.53	1	0	0	0	0	0	0	0	0	0	1	0	4	0	1	0	1	\	\	50	25.3	6	1047	0.012	85	51
J23179	0	70	19.26	0	1	0	1	0	0	1	0	0	0	0	1	5	0	2	0	0	61	41.3	25.9	18.1	6	995.35	0.004	140	70
J25317	0	71	20.7	0	1	0	1	1	1	1	0	0	0	1	0	7	0	3	0	0	62.7	44.7	33	26.6	6	\	\	155	77
J28098	0	66	34.6	1	0	0	0	1	0	0	0	0	0	1	0	3	0	1	0	0	62	43.6	32	17.3	7	940.96	0.005	154	79
J28591	1	73	30.07	1	0	0	0	0	0	0	0	0	0	1	0	3	0	1	0	0	62.9	40	25	7.2	6	751.4	0.004	117	54
J31170	1	81	23.87	0	1	0	0	1	0	0	0	0	0	0	1	5	0	1	0	0	59	49.7	\	13.2	6	1103	0.054	130	80.3
J31377	1	71	23.53	0	1	0	1	0	1	1	0	0	0	1	0	7	0	3	0	0	63.2	47	32.9	15.5	6	465	0.009	141	\
J33646	1	79	23.42	1	0	0	1	0	0	1	0	0	0	1	0	7	0	3	0	0	60	42.4	37	27.8	7	968.52	0.01	111	91
J36299	0	73	24.44	1	0	0	1	0	0	1	0	0	0	1	0	5	0	3	0	0	62.6	39.7	\	13.5	6	\	\	153	68
J36472	0	67	20.76	1	0	0	1	0	1	0	0	0	0	0	1	4	0	2	0	0	64	34.5	\	11.5	6	416.5	2.445	117	87.3
J37774	1	81	16.74	0	1	0	0	0	0	1	0	0	0	0	1	6	0	2	0	0	69.5	39.1	37.2	16.7	6	1069	0.005	126	57
J38971	1	84	18.02	0	1	0	0	1	0	0	0	0	0	1	0	6	0	1	0	1	65.5	38.7	46	24.4	6	1242.93	0.007	122	43
J40761	0	64	25.79	0	1	0	0	1	0	0	0	0	0	1	0	3	0	0	0	0	59	51.1	38	17.7	6	751.9	0.005	152	78
J43036	1	78	27.05	0	1	0	1	0	0	0	0	0	0	1	0	5	0	2	0	0	52	48.7	40	32.3	7	1397.75	0.006	124	60
J43406	1	74	21.33	0	1	0	1	1	1	0	0	0	0	0	1	5	0	2	0	0	53.5	48.3	46	20.7	7	754.5	0.01	122	48
J44947	1	76	27.68	0	1	0	1	1	1	0	0	0	0	1	0	6	0	2	0	0	67	44.8	40	22.6	7	2237	0.01	108	74
J47689	0	79	25.6	0	1	0	1	0	1	0	0	0	0	1	0	5	0	2	0	0	61.2	43.3	31.2	24.2	6	664.6	0.007	148	93.9

## Sheet: RF+LAAC-Procedural
	Procedural																Procedural complications
id	PVI	LA roof line	Mitral isthmus line	CFAE ablation	Cavo-tricuspid line	LA posterior lines	LA inferior lines	Anterior septal line	VOM ethanol infusion	Intracardiac cardioversion	Intraprocedural sinus rhythm restoration	traetment	LAA diameter	Occulator diameter	Total procedure time (min)	Fluoroscopy time (s)	Cardiac tamponade	Pericardial effusion not requiring pericardiocentesis	Device embolism	Stroke/TIA/systemic embolism	Air embolism	Major bleeding	Death
F76283	1	0	0	1	0	0	0	0	0	0	1	1	19	24	262	288	0	0	0	0	0	0	0
F76388	1	0	0	0	0	0	0	0	0	0	1	1	29	33	189	366	0	0	0	0	0	0	0
F80117	1	0	0	0	0	0	0	0	0	0	1	1	19	21	155	1068	0	0	0	0	0	0	0
F81060	1	1	1	1	1	0	0	0	0	0	1	1	25	30	152	865	0	0	0	0	0	0	0
F82685	1	1	1	1	1	0	0	0	0	0	1	1	22	27	229	747	0	0	0	0	0	0	0
F82892	1	0	0	0	0	0	0	0	0	0	1	1	21	24	163	803	0	0	0	0	0	0	0
F84824	1	0	0	1	0	0	0	0	0	0	1	1	22	27	189	940	0	0	0	0	0	0	0
F86525	1	1	1	1	1	1	0	0	0	1	0	1	19	21	259	599	0	0	0	0	0	0	0
F92139	1	0	0	0	0	0	0	0	0	0	1	1	20	24	230	771	0	0	0	0	0	0	0
F96147	1	1	1	1	0	0	0	0	0	0	1	1	27	33	143	837	0	0	0	0	0	0	0
F98201	1	1	1	1	0	1	0	0	0	1	0	1	27	30	157	1191	0	0	0	0	0	0	0
G01490	1	1	1	1	0	0	0	0	0	0	1	1	20	24	253	793	0	0	0	0	0	0	0
H09814	1	1	0	1	0	0	1	0	0	0	1	1	28	33	217	497	0	0	0	0	0	0	0
H28738	1	1	1	1	0	0	1	0	0	0	1	1	18	24	125	637	0	0	0	0	0	0	0
H30405	1	1	0	1	1	1	1	1	0	1	0	1	24	27	205	900	0	0	0	0	0	0	0
H30683	1	1	1	1	1	1	0	0	0	0	1	1	21	24	193	294	0	0	0	0	0	0	0
H33177	1	1	0	1	0	0	0	0	0	1	0	1	21	24	208	826	0	0	0	0	0	0	0
H33689	1	1	0	1	0	0	0	1	0	0	1	1	27	33	179	294	0	0	0	0	0	0	0
H35898	1	0	0	0	1	0	0	0	0	0	1	1	25	30	212	542	0	0	0	0	0	0	0
H36851	1	1	0	1	1	0	0	0	0	1	0	1	24	30	134	741	0	0	0	0	0	0	0
H41907	1	1	0	1	0	1	0	0	0	0	1	1	25	30	199	546	0	0	0	0	0	0	0
H51377	1	0	0	1	1	0	0	1	0	0	1	1	20	24	237	650	0	0	0	0	0	0	0
H52076	1	1	1	1	1	0	0	0	0	1	0	1	20	27	164	570	0	0	0	0	0	0	0
H52692	1	1	0	0	1	0	0	0	0	1	0	1	16	21	158	1010	0	1	0	0	0	0	0
H52735	1	1	0	1	0	1	0	0	0	1	0	1	22	27	158	757	0	0	0	0	0	0	0
H54262	1	0	0	0	0	0	0	0	0	0	1	1	21	24	173	300	0	0	0	0	0	0	0
H58720	1	1	0	1	1	0	1	0	0	1	0	1	22	27	236	680	0	0	0	0	0	0	0
H66990	1	1	1	1	0	0	0	0	0	1	0	1	23	27	201	962	0	0	0	0	0	0	0
H67639	1	0	0	0	0	0	0	0	0	0	1	1	24	30	148	213	0	0	0	0	0	0	0
H68126	1	1	1	1	0	0	0	0	0	0	1	1	25	30	202	894	0	0	0	0	0	0	0
H68648	1	0	0	0	0	0	0	0	0	0	1	1	20	24	217	1395	0	0	0	0	0	0	0
H74724	1	1	0	1	0	1	0	0	0	1	0	1	22	27	214	853	0	0	0	0	0	0	0
H75450	1	1	0	0	1	0	0	1	0	0	1	1	17	24	218	1003	0	0	0	0	0	0	0
H77153	1	1	0	1	0	0	0	0	0	0	1	1	19	24	197	1034	0	0	0	0	0	0	0
H77623	1	0	0	0	0	0	0	0	0	1	0	1	21	27	148	439	0	0	0	0	0	0	0
H78159	1	1	0	1	1	1	0	0	0	1	0	1	21	27	175	1034	0	0	0	0	0	0	0
H79593	1	1	0	1	1	0	0	0	0	1	0	1	25	30	174	234	0	0	0	0	0	0	0
H80897	1	1	0	1	1	1	0	0	0	1	0	1	21	27	256	962	0	0	0	0	0	0	0
H86748	1	0	0	0	0	0	0	0	0	0	1	1	20	24	137	1034	0	0	0	0	0	0	0
H87192	1	0	1	0	1	0	0	0	0	0	1	1	28	33	168	665	0	0	0	0	0	0	0
H88363	1	1	0	1	0	0	0	0	0	0	1	1	24	30	168	296	0	0	0	0	0	0	0
H88793	1	0	0	0	0	0	0	0	0	0	1	1	17	21	249	1333	0	0	0	0	0	0	0
H95037	1	1	1	1	0	0	0	0	0	0	1	1	24	30	219	462	0	0	0	0	0	0	0
H97161	1	0	0	0	1	0	0	0	0	0	1	1	18	24	189	1219	0	0	0	0	0	0	0
H97794	1	1	1	1	1	0	0	0	1	1	0	1	27	33	218	743	0	0	0	0	0	0	0
I02401	1	1	0	1	0	1	0	0	0	1	0	1	18	24	112	522	0	0	0	0	0	0	0
I02777	1	1	0	1	1	0	0	0	0	1	0	1	27	33	182	540	0	0	0	0	0	0	0
I04560	1	1	0	1	1	1	0	0	0	1	0	1	20	27	199	961	0	0	0	0	0	0	0
I09254	1	1	0	1	0	0	0	1	0	1	0	1	22	27	202	227	0	0	0	0	0	0	0
I14312	1	1	1	1	1	1	1	0	0	0	1	1	17	21	150	705	0	0	0	0	0	0	0
I17722	1	0	0	0	0	0	0	0	0	0	1	1	27	33	206	787	0	0	0	0	0	0	0
I19237	1	1	0	1	0	0	0	0	0	0	1	1	29	33	233	683	0	1	0	0	0	0	0
I20008	1	1	1	1	0	1	0	0	0	1	0	1	22.4	27	224	976	0	0	0	0	0	0	0
I33092	1	1	0	1	0	0	0	0	0	1	0	1	23	30	214	1023	0	0	0	0	0	0	0
I34685	1	1	1	0	1	0	0	0	0	1	0	1	25	30	132	512	0	0	0	0	0	0	0
I36837	1	1	1	1	0	1	0	0	0	1	0	1	28	33	196	1216	1	0	0	0	0	0	0
I38328	1	0	0	0	0	1	0	1	0	0	1	1	21	24	142	569	0	0	0	0	0	0	0
I39123	1	0	0	1	1	0	0	0	0	0	1	1	25	33	201	660	0	0	0	0	0	0	0
I39641	1	1	0	1	1	1	1	0	0	0	1	1	25	30	193	1079	0	0	0	0	0	0	0
I40830	1	1	1	1	1	0	0	0	1	1	0	1	27	33	197	749	1	0	0	0	0	0	0
I40871	1	1	0	1	1	0	0	0	0	0	1	1	30	33	126	917	0	0	0	0	0	0	0
I41360	1	1	1	1	0	0	0	0	0	1	0	1	27	33	175	308	0	0	0	0	0	0	0
I45610	1	0	0	0	0	0	0	0	0	0	1	1	26	30	197	861	0	0	0	0	0	0	0
I46216	1	0	0	0	0	0	0	0	0	0	1	1	19	24	264	1344	0	0	0	0	0	0	0
I46599	1	1	1	0	0	0	0	0	0	1	0	1	18	21	182	1098	0	0	0	0	0	0	0
I48557	1	0	0	0	0	0	0	0	0	0	1	1	19	24	112	917	0	0	0	0	0	0	0
I53398	1	0	0	0	0	0	0	0	0	0	1	1	21	27	124	359	0	0	0	0	0	0	0
I54845	1	1	1	0	0	0	0	1	0	1	0	1	17	21	101	951	0	0	0	0	0	0	0
I58219	1	1	1	1	1	1	0	0	0	0	1	1	23	30	233	314	0	0	0	0	0	0	0
I58334	1	1	1	1	1	0	0	0	1	1	0	1	22	27	146	911	0	0	0	0	0	0	0
I59308	1	1	1	1	1	0	0	1	1	0	1	1	20	27	148	847	0	0	0	0	0	0	0
I61538	1	0	1	0	0	0	1	1	0	1	0	1	25	30	148	896	0	0	0	0	0	0	0
I62784	1	1	1	1	1	1	0	0	1	1	0	1	22	27	135	552	0	0	0	0	0	0	0
I63196	1	0	0	0	0	0	0	0	0	0	1	1	29	33	139	282	0	0	0	0	0	0	0
I64639	1	1	0	1	1	0	0	0	0	0	1	1	23	27	228	922	0	0	0	0	0	0	0
I65492	1	0	0	1	0	1	0	0	0	1	0	1	24	30	221	509	0	0	0	0	0	0	0
I66493	1	1	1	1	1	0	1	0	1	1	0	1	23	27	171	675	0	1	0	0	0	0	0
I74022	1	1	1	1	1	0	0	0	1	0	1	1	22	30	238	1025	0	0	0	0	0	0	0
I75921	1	0	0	0	1	0	0	0	0	0	1	1	25	30	153	1038	0	0	0	0	0	0	0
I75987	1	0	1	0	0	1	0	1	0	1	0	1	23	30	125	862	0	0	0	0	0	0	0
I79902	1	0	0	1	1	0	0	0	0	0	1	1	25	30	240	926	0	0	0	0	0	0	0
I85120	1	0	0	0	0	0	0	0	0	0	1	1	22	27	240	1036	0	0	0	0	0	0	0
I86589	1	0	0	0	1	0	0	0	0	0	1	1	22	27	112	948	0	0	0	0	0	0	0
I93324	1	1	1	1	0	0	0	0	0	1	0	1	27	33	230	356	0	0	0	0	0	0	0
I95517	1	1	1	0	0	0	0	1	0	1	0	1	22	24	183	211	0	0	0	0	0	0	0
J04172	1	1	1	1	1	0	0	0	1	0	1	1	22	27	178	787	0	0	0	0	0	0	0
J04688	1	1	1	0	0	0	0	0	0	1	0	1	16	21	167	579	0	0	0	0	0	0	0
J28098	1	1	0	0	0	0	0	0	0	1	0	1	24	30	190	986	0	0	0	0	0	0	0
J28591	1	0	0	0	1	0	0	0	0	0	1	1	20	24	157	883	0	0	0	0	0	0	0
J31170	1	0	0	0	0	0	0	0	0	1	0	1	21	24	138	757	0	0	0	0	0	0	0
J31377	1	1	1	1	1	1	0	0	0	1	0	1	20	27	161	1250	0	0	0	0	0	0	0
J36299	1	0	0	0	0	0	0	0	0	0	1	1	22	27	171	415	0	0	0	0	0	0	0
J40761	1	1	1	1	0	0	0	0	1	1	0	1	30	33	179	635	0	0	0	0	0	0	0
J43036	1	1	1	1	1	1	0	0	1	1	0	1	14	21	180	300	0	0	0	0	0	0	0
J43406	1	1	1	1	0	0	0	0	1	1	0	1	29	33	129	492	0	0	0	0	0	0	0
J47689	1	1	0	1	0	0	0	0	0	0	1	1	22	27	133	1230	0	0	0	0	0	0	0

## Sheet: RF+LAAC-Followup
	All-cause death			Ischemic stroke readmissions		HF readmissions		Major Bleeding			AF recurrence		Follow-up at 6 month		Medications at 12 month
id	status	reason	time	status	time	status	time	status	reason	time	status	time	PDL>5mm	DRT	Warfarin	NOAC	Antiplatelets	Class I *	Amiodarone	Other Class III	Class IV	Beta-blocker	ACEi/ARB/ARNi	MRA	SGLT2i	Diuretics	Digitalis
F76283	0		24	0	24	0	24	0		24	0	24	0	0	0	0	1	0	0	0	0	1	0	0	0	0	0
F76388	0		24	0	24	0	24	0		24	1	14	0	0	0	0	1	0	0	0	0	0	1	0	0	0	0
F80117	0		24	0	24	0	24	0		24	0	24	0	0	0	0	1	0	0	0	0	0	1	0	0	0	0
F81060	0		24	0	24	1	12.5	0		24	0	24	0	0	0	0	1	0	0	0	0	0	1	0	0	0	0
F82685	0		24	0	24	0	24	0		24	1	9	0	0	0	0	1	0	0	0	0	0	1	0	0	0	0
F82892	0		24	0	24	0	24	0		24	0	24	0	0	0	0	1	0	0	0	0	0	0	0	0	0	0
F84824	0		24	0	24	0	24	0		24	0	24	0	0	0	0	1	0	0	0	0	0	0	0	0	0	0
F86525	0		24	0	24	0	24	0		24	1	4	0	0	0	0	1	0	1	0	0	1	0	0	0	1	0
F92139	0		24	0	24	0	24	0		24	0	24	0	0	0	0	1	0	0	0	0	0	0	0	0	0	0
F96147	0		24	0	24	0	24	0		24	0	24	0	0	0	0	1	0	0	0	0	0	0	0	0	0	0
F98201	0		24	0	24	0	24	0		24	0	24	0	0	0	0	1	0	0	0	0	1	1	0	0	0	0
G01490	0		24	0	24	0	24	0		24	0	24	0	0	0	0	1	0	0	0	0	0	0	0	0	0	0
H09814	0		24	0	24	0	24	0		24	0	24	0	0	0	0	1	0	0	0	0	0	0	0	0	0	0
H28738	0		24	0	24	0	24	0		24	0	24	0	0	0	0	1	0	0	0	0	0	1	0	0	1	0
H30405	0		24	0	24	0	24	0		24	1	24	0	0	0	0	1	0	0	0	0	0	0	0	0	0	0
H30683	0		24	0	24	0	24	0		24	0	24	0	0	0	0	1	0	0	0	0	0	1	0	0	0	0
H33177	0		24	0	24	1	6.66667	0		24	0	24	0	0	0	0	1	0	0	0	0	1	0	0	0	0	0
H33689	0		24	0	24	0	24	0		24	0	24	0	0	0	0	1	0	0	0	0	0	1	0	0	0	0
H35898	0		24	0	24	0	24	0		24	0	24	0	0	0	0	1	0	0	0	0	0	1	0	0	0	0
H36851	0		24	0	24	0	24	0		24	0	24	0	0	0	0	1	0	0	0	0	1	0	0	0	0	0
H41907	0		24	0	24	0	24	0		24	0	24	0	0	0	0	1	0	0	0	0	0	0	0	0	0	0
H51377	0		24	0	24	0	24	0		24	1	6	0	0	0	0	1	0	0	0	0	0	0	0	1	1	0
H52076	0		24	0	24	0	24	0		24	0	24	0	0	0	0	1	0	0	0	0	0	1	0	0	0	0
H52692	0		24	0	24	0	24	0		24	0	24	0	0	0	0	1	0	0	0	0	0	1	0	0	0	0
H52735	0		24	0	24	0	24	0		24	0	24	0	0	0	0	1	0	0	0	0	1	0	0	0	0	0
H54262	0		24	0	24	0	24	0		24	0	24	0	0	0	0	1	0	0	0	0	0	0	0	0	0	0
H58720	0		24	0	24	0	24	0		24	0	24	0	0	0	0	1	0	0	0	0	0	0	0	0	0	0
H66990	0		24	0	24	0	24	0		24	1	24	0	0	0	0	1	0	0	1	0	0	0	0	0	0	0
H67639	0		24	0	24	0	24	0		24	0	24	0	0	0	0	1	0	0	0	0	0	0	0	0	0	0
H68126	0		24	0	24	0	24	0		24	0	24	0	0	0	0	1	0	0	0	0	0	0	0	0	0	0
H68648	0		24	0	24	0	24	0		24	0	24	0	0	0	0	1	0	0	0	0	0	1	0	0	0	0
H74724	0		24	0	24	0	24	0		24	0	24	0	0	0	0	1	0	0	0	0	0	0	0	0	0	0
H75450	0		24	0	24	0	24	0		24	0	24	0	0	0	0	1	0	0	0	0	0	0	0	0	0	0
H77153	0		24	0	24	0	24	0		24	1	14	0	0	0	0	1	0	1	0	0	0	1	0	0	0	0
H77623	0		24	0	24	0	24	0		24	1	15	0	0	0	0	1	0	0	1	0	0	0	0	0	0	0
H78159	0		24	0	24	0	24	0		24	0	24	0	0	0	0	1	0	0	0	0	1	1	0	0	0	0
H79593	0		24	0	24	0	24	0		24	0	24	0	0	0	0	1	0	0	0	0	0	0	0	0	0	0
H80897	0		24	0	24	0	24	0		24	1	9	0	0	0	0	1	0	0	0	0	0	0	0	0	0	0
H86748	0		24	0	24	0	24	0		24	0	24	0	0	0	0	1	0	0	0	0	1	0	0	0	0	0
H87192	0		24	0	24	0	24	0		24	1	24	0	0	0	0	1	0	0	1	0	1	0	0	0	0	0
H88363	0		24	0	24	0	24	0		24	0	24	0	0	0	0	1	0	0	0	0	1	1	0	0	0	0
H88793	0		24	0	24	0	24	0		24	1	8	1	0	0	0	1	0	0	1	0	0	0	0	0	0	0
H95037	0		24	0	24	0	24	0		24	0	24	0	0	0	0	1	0	0	0	0	0	1	0	0	0	0
H97161	0		24	0	24	0	24	0		24	1	4	0	0	0	0	1	0	1	0	0	1	0	0	0	0	0
H97794	0		24	0	24	0	24	0		24	0	24	0	0	0	0	1	0	0	0	0	0	1	0	0	1	0
I02401	0		24	1	13.4667	0	24	0		24	0	24	0	0	0	0	1	0	0	0	0	1	0	0	0	0	0
I02777	0		24	0	24	0	24	0		24	0	24	0	0	0	0	1	0	0	0	0	0	1	0	0	0	0
I04560	0		24	0	24	0	24	0		24	0	24	0	0	0	0	1	0	0	0	0	1	1	0	0	0	0
I09254	0		24	0	24	0	24	0		24	0	24	0	0	0	0	1	0	0	0	0	0	1	0	0	0	0
I14312	0		24	0	24	0	24	0		24	0	24	0	1	0	0	1	0	0	0	0	0	0	1	0	1	0
I17722	0		24	0	24	0	24	0		24	0	24	0	0	0	0	1	0	0	0	1	0	0	0	0	0	0
I19237	0		24	0	24	0	24	0		24	0	24	0	0	0	0	1	0	0	0	0	0	0	0	0	0	0
I20008	0		24	0	24	0	24	0		24	1	8	0	0	0	0	1	0	0	0	0	0	1	0	0	1	0
I33092	0		24	0	24	0	24	0		24	0	24	0	0	0	0	1	0	0	0	0	1	0	0	0	0	0
I34685	0		24	0	24	0	24	0		24	0	24	0	0	0	0	1	0	0	0	0	0	0	0	0	0	0
I36837	1	SCD	8.03333	0	8.03333	0	8.03333	0		8.03333	0	24	0	0	/	/	/	/	/	/	/	/	/	/	/	/	/
I38328	0		24	0	24	0	24	0		24	1	24	0	0	0	0	1	0	1	0	0	1	1	0	0	0	0
I39123	0		24	0	24	0	24	0		24	0	24	0	0	0	0	1	0	0	0	0	0	0	0	0	0	0
I39641	0		24	0	24	0	24	0		24	0	24	0	0	0	0	1	0	0	0	0	0	1	0	0	1	0
I40830	0		24	0	24	0	24	0		24	0	24	0	0	0	0	1	0	0	0	1	1	0	0	0	0	0
I40871	0		24	0	24	0	24	0		24	0	24	0	0	0	0	1	0	0	0	0	0	1	0	0	1	0
I41360	0		24	0	24	0	24	0		24	0	24	0	0	0	0	1	0	0	0	0	0	0	0	0	0	0
I45610	0		24	0	24	0	24	0		24	0	24	0	0	0	0	1	0	0	0	1	0	1	0	0	0	0
I46216	0		24	0	24	0	24	0		24	0	24	0	0	0	0	1	0	0	0	0	1	1	0	0	0	0
I46599	0		24	0	24	0	24	0		24	0	24	0	0	0	0	1	0	0	0	0	0	0	0	0	0	0
I48557	0		24	0	24	0	24	0		24	0	24	0	0	0	0	1	0	0	0	0	0	0	0	0	0	0
I53398	0		24	0	24	0	24	0		24	0	24	0	0	0	0	1	0	0	0	0	0	0	0	0	0	0
I54845	0		24	0	24	0	24	0		24	1	12	0	0	0	0	1	0	0	0	0	0	1	0	0	1	0
I58219	0		24	0	24	0	24	0		24	0	24	0	0	0	0	1	0	0	0	0	0	0	0	0	0	0
I58334	0		24	0	24	0	24	0		24	1	5	0	0	0	0	1	0	0	0	0	0	0	1	0	1	0
I59308	0		24	0	24	0	24	0		24	0	24	0	0	0	0	1	0	0	0	0	0	0	0	0	0	0
I61538	0		24	0	24	0	24	0		24	0	24	0	0	0	0	1	0	0	0	1	1	0	0	0	0	0
I62784	0		24	0	24	0	24	0		24	0	24	0	0	0	0	1	0	0	0	0	0	1	0	0	1	0
I63196	0		24	0	24	0	24	0		24	1	6	0	0	0	0	1	0	1	0	0	1	1	0	0	0	0
I64639	0		24	0	24	0	24	0		24	0	24	0	0	0	0	1	0	0	0	0	0	1	0	0	0	0
I65492	0		24	0	24	0	24	0		24	1	24	0	0	0	0	1	0	1	0	0	1	0	0	0	1	0
I66493	0		24	0	24	0	24	0		24	0	24	0	0	0	0	1	0	0	0	0	0	1	1	0	1	0
I74022	0		24	0	24	0	24	0		24	0	24	0	0	0	0	1	0	0	0	0	0	0	0	0	0	0
I75921	0		24	0	24	0	24	0		24	1	15	1	0	0	0	1	0	0	0	0	0	1	0	0	1	0
I75987	0		24	0	24	0	24	0		24	0	24	0	0	0	0	1	0	0	0	0	0	0	0	0	0	0
I79902	0		24	0	24	1	8.23333	0		24	0	24	0	0	0	0	1	0	0	0	0	0	0	1	0	1	0
I85120	0		24	0	24	0	24	0		24	0	24	0	0	0	0	1	0	0	0	0	0	1	0	0	0	0
I86589	0		24	0	24	0	24	0		24	0	24	0	0	0	0	1	0	0	0	0	0	1	0	0	0	0
I93324	0		24	0	24	0	24	0		24	0	24	0	0	0	0	1	0	0	0	0	0	1	0	1	0	0
I95517	0		24	0	24	0	24	0		24	0	24	0	0	0	0	1	0	0	0	0	0	1	0	0	0	0
J04172	0		24	0	24	0	24	0		24	1	4	0	0	0	0	1	0	1	0	0	1	1	0	0	1	0
J04688	0		24	0	24	0	24	0		24	0	24	0	0	0	0	1	0	0	0	0	1	1	0	0	1	0
J28098	0		24	0	24	0	24	0		24	1	15	0	0	0	0	1	0	1	0	0	1	0	0	0	0	0
J28591	0		24	0	24	1	1.73333	0		24	0	24	0	0	0	0	1	0	0	0	0	0	0	0	0	1	0
J31170	0		24	0	24	0	24	0		24	0	24	1	0	0	0	1	0	0	0	0	1	1	0	0	0	0
J31377	0		24	0	24	0	24	0		24	1	20	0	0	0	0	1	0	0	0	0	0	1	0	0	0	0
J36299	0		24	0	24	0	24	0		24	0	24	0	0	0	0	1	0	0	0	0	0	1	0	0	0	0
J40761	0		24	0	24	0	24	0		24	0	24	0	0	0	0	1	0	0	0	0	0	0	0	1	1	0
J43036	0		24	0	24	0	24	0		24	0	24	0	0	0	0	1	0	0	0	0	0	1	0	0	1	0
J43406	0		24	0	24	0	24	0		24	1	6	0	0	0	0	1	0	0	0	0	0	1	0	0	0	0
J47689	0		24	0	24	0	24	1	stroke	24	1	8	0	0	0	0	1	0	0	0	0	0	0	0	0	0	0

## Sheet: RF-Baseline
							Comorbidities														ECHO					Biomarkers
id	Female	Age	BMI	pAF	peAF	lpeAF	Hypertension	CAD	Diabetes	CI/TIA	HCM	DCM	COPD	NYHA II	NYHAIII	CHA2DS2-VASc score	Major Bleeding History	HAS-BLED score	Implanted PM	RF History	LVEF	LAD	PASP	E/e’	H2F-PEF score	NT-proBNP	cTnI	Hb	Cr
F78096	0	49	31.1419	0	1	0	1	0	0	0	0	0	0	1	0	1	0	1	0	0	60	45.3	\	12.3	7	651.5	0.003	146	84
F80367	0	61	28.7037	0	1	0	1	0	1	0	0	0	0	1	0	4	0	1	1	0	61.3	50	38	14.9	6	631.1	0.002	148	128
F85498	0	81	23.4552	0	1	0	1	1	0	0	0	0	0	0	1	4	0	2	0	0	63	49.1	40	8.5	6	2961	0.018	130	79
F89451	1	63	32.6608	0	1	0	1	0	0	1	0	0	0	0	1	6	0	2	0	0	69	41	33	6.3	7	829.2	0.001	143	75.3
F91216	1	83	22.4609	1	0	0	1	1	1	0	0	0	0	1	0	6	0	2	0	0	67.9	42.3	40	8.8	6	410.2	0.015	121	97.1
F91708	0	80	24.2215	0	1	0	1	0	0	0	0	0	0	1	0	3	0	2	0	0	71	42	40	12	6	3844	0.038	103	80
F94370	0	77	20.7612	1	0	0	1	1	0	0	0	0	0	1	0	3	0	2	0	0	63	43.1	41	11.8	6	749.9	0.002	143	95.4
F94916	0	60	31.0979	0	1	0	1	0	0	0	0	0	0	1	0	3	0	1	0	1	63	45.7	\	13	6	72.5	0	148	59
F95756	0	70	20.2812	0	1	0	1	1	0	0	0	0	0	1	0	3	0	2	0	0	63.5	42.3	39	13.5	6	810.6	0	147	84
F98162	0	70	27.968	0	1	0	1	1	0	1	0	0	0	1	0	5	0	3	0	0	67.6	41	43	\	6	997.4	0.004	126	80
G04226	1	67	24.1672	0	1	0	1	0	1	0	0	0	0	1	0	5	0	2	0	0	66	35	49	12.1	6	1125	0.025	155	49.7
H03816	1	78	22.1893	1	0	0	1	0	0	0	0	0	0	1	0	6	0	2	0	0	71	38.2	42	8.3	6	2452	0.016	110	\
H05124	0	68	26.1752	0	1	0	0	0	0	1	0	0	0	1	0	4	0	2	1	0	58	45.9	40	25.8	6	2922	0.01	95	\
H05584	0	70	29.4107	0	1	0	1	1	0	1	0	0	0	1	0	5	0	3	0	1	61	38.1	\	29.9	6	2505	0.027	161	\
H07871	1	72	23.6244	1	0	0	1	1	0	0	0	0	0	1	0	5	0	2	0	0	58	44.6	47	\	6	325	0.011	119	57
H07872	1	62	28.0404	1	0	0	1	0	1	0	0	0	0	1	0	4	0	2	0	0	74	39.8	37	\	7	705.3	0.031	130	59
H16283	0	66	27.4506	0	1	0	1	1	0	0	0	0	0	1	0	4	0	2	0	0	53	43.5	33	33.3	6	656	0.025	157	110
H16706	0	70	26.2976	0	1	0	1	0	1	0	0	0	0	1	0	4	0	2	0	1	55	61.7	46	23.5	6	841.7	0.306	149	98.7
H21542	0	61	19.708	0	1	0	1	0	0	0	0	0	0	1	0	3	0	1	0	0	64	31.7	26	24.4	8	60.18	0.006	133	67
H24099	1	72	23.533	1	0	0	1	0	0	0	0	0	0	1	0	4	0	2	0	0	63	43.1	37	12.6	6	275.7	0.052	108	86.1
H25495	1	61	21.4844	0	1	0	1	0	0	0	0	0	0	1	0	3	0	1	0	0	61	40.3	35	22.4	7	409.2	0.026	110	52
H28690	0	59	40.1235	1	0	0	1	0	0	1	0	0	1	1	0	4	1	3	0	1	62	43.5	38	24.8	7	578.8	0.015	150	68
H31803	1	71	29.1363	0	1	0	1	0	0	1	0	0	0	0	1	6	0	3	0	0	61.8	37.3	32	19.1	8	358	0.018	141	57.4
H32846	0	77	24.8016	0	1	0	1	1	0	0	0	0	0	1	0	4	0	2	0	0	52	40	38	21.8	6	1530	0.047	136	92
H34496	1	71	24.7409	1	0	0	1	0	0	0	0	0	0	1	0	3	0	2	0	0	61	40.3	44	23.6	6	475.8	0.013	129	61
H34521	0	61	33.2085	1	0	0	1	0	0	1	1	0	0	0	1	3	0	2	0	0	71	51.4	29.4	17.8	6	586.2	0.037	151	90
H39134	1	84	28.0404	0	1	0	1	0	1	0	0	0	0	0	1	6	0	2	1	0	62.3	48.6	28	16.8	7	866.5	0.012	126	62
H39670	0	73	26.2346	0	1	0	0	0	0	0	0	0	0	0	1	3	0	1	0	0	70	55.2	41	15.2	6	336.2	0.171	152	99.3
H42286	0	61	25.6401	1	0	0	1	0	0	0	0	0	0	1	0	2	0	1	0	0	61.7	41.5	30	16	6	787.1	0.009	167	97
H43360	0	67	27.5482	1	0	0	1	0	1	0	0	0	0	0	1	3	0	2	0	0	57	51.2	47	23.6	6	3856	0.221	156	163
H49557	1	77	19.563	0	1	0	1	0	1	0	0	0	0	0	1	6	0	3	1	1	60	40	33.5	19.3	6	1589	0.013	139	85
H49640	0	62	22.4059	1	0	0	0	0	0	1	0	0	0	1	0	3	0	1	0	0	56	55.2	47.2	24.1	7	830	0.004	172	121
H52912	1	66	18.3655	0	1	0	1	0	0	1	0	0	0	1	0	6	0	3	0	0	60	58.5	34.2	16.2	6	1776	0.018	133	74
H53777	0	67	20.202	1	0	0	1	1	0	0	0	0	0	0	1	4	0	2	0	0	65	32.5	38	6	6	92.25	0.009	169	93.3
H54862	1	65	29.2421	0	1	0	1	0	0	0	0	0	0	1	0	4	0	2	0	1	53	44.2	35	23	7	1401	0	121	62
H55632	1	66	23.6095	0	1	0	1	1	0	1	0	0	0	1	0	6	0	3	0	0	60.9	38.8	49	19.2	6	375.6	0	136	81
H56564	1	64	23.8754	1	0	0	1	0	0	0	0	0	1	1	0	3	0	1	0	0	61	44.4	\	22	7	1594	0	127	67
H57079	0	67	31.4276	0	1	0	1	1	0	0	0	0	0	1	0	4	0	2	0	0	62	42.3	\	10.8	7	303.9	0.011	161	125
H58635	1	62	26.5625	1	0	0	1	0	0	1	0	0	0	1	0	5	1	3	0	0	60	42.8	\	22.4	6	221.8	0.012	145	60
H59295	0	64	30.8293	1	0	0	0	1	1	0	0	0	0	1	0	3	0	1	0	0	55	48.2	\	25.8	7	486.7	0.119	134	93
H64706	0	61	26.5629	0	1	0	1	0	0	1	0	0	0	1	0	3	0	2	0	0	65	46.2	33	24.7	7	236.6	0	141	85.1
H67169	1	73	26.4308	0	1	0	1	0	1	0	0	0	0	1	0	6	0	3	0	0	62.8	47.8	54	21.4	6	407.8	0.01	122	44
H67305	1	76	36.0961	0	1	0	0	1	0	0	0	0	0	1	0	4	0	1	1	0	63	43.8	27	22.1	6	1055	0.049	132	58
H70340	0	69	18.8268	0	1	0	1	1	0	0	0	0	0	1	0	4	0	2	0	0	62.7	48	31	19.1	6	2085	0.014	125	93
H74492	1	82	26.3672	0	1	0	1	1	1	0	0	0	0	0	1	6	0	2	0	0	62.9	46.6	38	22	6	1340	0.003	125	52
H76492	1	63	21.6263	1	0	0	1	0	0	0	0	0	0	1	0	3	0	2	0	0	61.8	55.3	53	7.3	6	407.1	0.004	66	64
H78598	0	75	21.2585	1	0	0	1	1	0	0	0	0	1	1	0	5	0	2	0	0	65.4	34.2	43	9	7	326.1	0.01	127	93
H82972	0	65	25.4191	0	1	0	1	1	0	0	0	0	0	1	0	4	0	2	0	0	66	43.4	65	17.8	6	371.6	0.035	133	59
H87635	1	71	30.8532	1	0	0	1	1	1	0	0	0	0	1	0	5	0	2	0	0	61	45.1	\	15.4	6	1251	0.007	138	53
H96059	0	66	22.0386	0	1	0	0	1	0	1	0	0	0	1	0	4	0	2	0	0	61	42.8	39.8	25.7	9	1032	0.011	147	54
H96565	0	81	25.7276	0	1	0	0	0	1	0	0	0	0	0	1	4	0	1	0	1	52	42.9	38	21.8	7	2092	0.01	160	85.4
H97272	1	88	27.5482	0	1	0	1	0	1	0	0	0	0	0	1	6	0	2	0	0	55	42.5	29	28	6	2654	0.028	131	84
I00447	0	71	23.6614	0	1	0	1	1	0	0	0	0	0	1	0	4	0	2	0	0	62	43.4	25	22.2	7	337.6	0.023	151	83
I01912	0	67	28.0404	0	1	0	1	1	0	0	0	0	0	1	0	3	0	2	0	0	62	45.4	30	19.8	6	482.4	0.013	139	71
I01958	1	65	26.3702	0	1	0	1	1	1	0	0	0	0	1	0	6	0	2	0	0	61	41.7	40	21.2	6	774.8	0.318	135	45
I02634	0	64	23.6614	1	0	0	0	0	0	1	0	0	0	1	0	3	0	1	0	0	62	42.8	37	24.1	6	679.5	0.041	162	68
I02773	0	73	28.0816	0	1	0	1	1	0	0	0	0	0	1	0	4	0	2	0	0	63	38.8	27	18.2	7	777.2	0.01	144	77
I13976	0	62	32.4074	1	0	0	1	0	0	0	0	0	0	1	0	1	0	1	0	0	64	47.7	35	25.3	7	501	0.01	156	97
I14257	1	70	28.0404	0	1	0	1	1	0	0	0	0	0	1	0	5	0	2	0	0	62	41.9	36	29.8	6	736.9	\	121	57.4
I20373	1	85	22.4766	0	1	0	0	1	0	0	0	0	0	0	1	5	0	1	0	0	60	42.9	40	25.6	6	1416	0.03	133	58
I21635	0	67	24.7405	0	1	0	1	0	0	0	0	0	0	1	0	3	0	2	0	0	54.6	40.2	60	34.7	6	8343	0.029	141	62
I21787	0	39	31.1419	0	1	0	0	0	0	1	0	0	0	1	0	3	0	1	0	0	67	45.5	27	16.6	7	387.7	0	158	65.4
I23005	0	30	34.2561	0	1	0	0	0	0	1	0	0	0	1	0	3	0	1	0	0	56.7	53.1	35	\	6	1274	0.01	159	84
I26741	1	49	30.0621	1	0	0	1	0	0	1	1	0	0	1	0	6	0	2	0	0	54	42.1	31	8.9	6	863.3	0.03	152	59
I27530	1	66	24.9014	0	1	0	1	1	0	0	0	0	0	1	0	5	0	2	0	0	60	40.9	25	22.7	6	468.7	0.01	132	47
I28271	0	62	29.3878	0	1	0	1	0	0	0	0	0	0	1	0	3	0	1	0	0	69.3	47.4	33	19.9	6	877.6	0	154	94
I30199	0	67	25.7959	0	1	0	1	0	1	0	0	0	0	0	1	4	0	2	0	0	54.2	46.5	46	17.5	6	293.1	0.01	160	81
I35478	0	51	32.3029	1	0	0	1	0	0	1	0	0	0	1	0	4	0	2	0	0	68.5	43.9	\	17.1	7	1575	0.004	177	87.6
I38638	0	67	26.079	1	0	0	0	1	0	0	0	0	0	1	0	3	0	1	0	0	65	40	37	17.2	7	407.1	0.02	112	96
I42247	0	64	23.6614	0	1	0	1	1	1	0	0	0	0	1	0	4	0	1	0	0	59	48.8	\	17.6	6	436.8	0.012	158	67
I43260	0	71	27.3797	0	1	0	1	0	0	1	0	0	0	1	0	5	0	3	0	0	54	50.2	28	15.6	7	1186	0.015	178	128
I43696	0	84	24.0346	1	0	0	1	0	1	0	0	0	0	1	0	5	0	2	0	0	65.2	41.7	38	15.5	7	4337	0.07	110	117.3
I45448	1	79	26.7094	0	1	0	1	1	0	0	0	0	0	1	0	6	0	2	0	0	60.6	44.3	27.3	16.2	6	2415	0.01	134	58.6
I45854	1	76	32.311	1	0	0	1	0	0	1	0	0	0	1	0	7	0	2	0	0	64	34.2	\	\	6	414.5	0.002	123	76
I54042	0	74	22.7903	0	1	0	1	1	0	0	0	0	0	1	0	4	0	2	0	0	66	33.3	33	16.1	6	529.6	0.006	157	77
I54162	0	52	28.595	0	1	0	1	1	0	0	0	0	0	1	0	4	0	2	0	0	67	48.9	38	15.3	6	342	0.004	173	84
I56950	0	62	23.7812	0	1	0	1	0	0	1	0	0	0	1	0	4	0	1	0	0	64.4	51	33	25	6	230.4	0.007	151	60
I60018	0	44	37.7163	0	1	0	1	0	1	0	0	0	0	1	0	3	0	1	0	0	59	47	37	13.5	7	941.4	0.013	143	86
I61177	0	68	20.6434	0	1	0	1	1	0	0	0	0	0	1	0	4	0	2	0	0	54.7	39.8	23.2	18.6	6	1421	0.063	173	76
I63753	1	54	22.8329	0	1	0	1	0	0	0	0	1	0	0	1	3	0	1	0	0	57	39.2	37	19.2	6	1941	0.042	127	46
I65536	0	71	25.9516	0	1	0	1	1	1	0	0	0	0	1	0	5	0	2	0	0	61	52.8	40	27.4	6	1371	0.015	151	88
I66580	0	66	20.2812	0	1	0	0	0	0	1	0	0	0	0	1	4	0	2	0	0	63	62.5	40.2	24.3	6	728.9	0.008	123	89
I68983	0	78	26.2596	0	1	0	1	0	0	1	0	0	0	1	0	6	0	3	0	0	66	54.5	46	\	7	700	0.005	148	79
I69482	1	74	24.2188	1	0	0	1	0	0	1	0	0	0	0	1	6	0	3	0	0	70.2	40.3	39	15.3	6	857.9	0.009	134	53
I75920	1	57	24.2188	0	1	0	1	0	0	0	0	0	0	1	0	3	0	1	0	0	62.9	46.3	36	20.7	6	728.7	0.01	138	63
I82649	0	64	20.7612	0	1	0	0	0	0	1	0	0	0	0	1	3	0	1	0	0	54.6	38.4	40	21	8	3030	0.005	166	68
I84475	1	84	19.8347	0	1	0	1	0	0	0	0	0	0	0	1	5	0	2	0	0	55.7	50.3	33.6	23	6	8553.93	\	130	102
I89332	1	84	23.2422	1	0	0	1	1	1	0	0	0	0	0	1	5	0	1	1	1	60	48	35	11.6	6	614.4	0.907	116	53
I97419	0	62	23.6614	0	1	0	0	1	0	1	0	0	0	1	0	4	0	1	0	0	61	33.2	36	15.9	6	581.16	0.003	163	96
J06277	1	70	26.0375	0	1	0	1	1	0	1	0	0	0	1	0	7	0	3	0	0	61	42.7	34	20.5	6	2759	0.004	117	65
J08251	0	73	28.4053	1	0	0	1	0	0	0	0	0	0	1	0	3	0	2	0	0	61	41.3	\	28.4	6	605.6	0.005	195	111
J17952	0	82	20.7545	0	1	0	1	0	0	1	0	0	0	1	0	6	0	3	0	0	66	49.1	42	15.4	6	712.9	0.008	154	103
J20200	1	68	27.3438	0	1	0	1	1	0	0	0	0	0	1	0	5	0	2	0	0	54.1	44.8	27	15.6	8	1008.83	0.01	127	47
J20277	0	69	24.5089	0	1	0	1	0	0	0	0	0	0	1	0	3	0	2	0	1	63	42.7	33	17.4	6	591.5	0.008	158	99
J25930	0	85	21.6296	0	1	0	0	1	0	0	0	0	0	1	0	4	0	1	0	0	56	41.6	40	26.9	8	1224.71	0.019	129	93
J26154	1	74	28.9811	1	0	0	0	0	0	1	0	0	0	1	0	6	0	3	0	0	63	51.6	76	22.3	6	679.1	0.012	123	62
J26694	1	84	23.833	0	1	0	1	1	0	0	0	0	0	0	1	6	0	3	0	0	67	54.1	39	17.2	7	3650.62	0.012	135	85
J28160	0	71	21.9713	0	1	0	1	1	1	0	0	0	0	1	0	4	0	2	0	0	59	46.3	21	15.1	6	1793	0.019	145	75.2
J37941	0	68	26.6728	0	1	0	1	1	1	1	0	0	0	0	1	7	0	3	0	0	58	53.3	27	15.2	6	4919	0.024	149	91
J38977	1	66	32.6608	1	0	0	1	0	1	0	0	0	0	1	0	5	0	2	0	0	66	43.1	\	10.1	6	34.84	0.004	136	64
J46993	0	71	32.526	0	1	0	1	1	0	0	0	0	0	1	0	4	0	2	0	0	66	47.7	22	16.6	7	487	0.008	138	62
J47705	1	62	28.764	1	0	0	1	0	1	0	0	0	0	1	0	4	0	1	0	0	50	46.1	32	15.2	7	610	0.006	144	57
J48497	1	80	30.1315	1	0	0	1	1	0	0	0	0	0	0	1	6	0	2	0	0	66	44.2	49	10.7	6	672.54	0.015	128	99
J53368	1	74	27.0552	1	0	0	0	0	0	0	1	0	0	1	0	3	0	1	0	0	53	50.1	41	17.7	6	3986.92	0.007	143	95
J56722	1	71	29.2969	0	1	0	1	0	0	0	0	0	0	1	0	4	0	2	0	0	54.6	52.8	29.5	16.4	6	1187.62	0.005	121	59
J60924	0	72	25.3515	1	0	0	1	1	1	0	0	0	0	1	0	5	0	2	0	0	59	45.8	32	15.2	6	3514.71	0.076	135	305.5
J61703	1	65	22.2656	0	1	0	1	1	1	0	0	0	0	1	0	6	0	2	0	1	62	34.2	29	16.1	6	2113.97	0.002	120	91
J66573	1	82	21.0828	1	0	0	1	1	0	0	0	0	0	1	0	6	0	2	0	0	63	32.3	32	15.7	7	72.66	0.014	156	70.2
J67911	0	61	31.0204	0	1	0	1	1	1	0	0	0	0	1	0	4	0	1	0	0	60	48.2	33	15.2	6	394.96	2.306	143	90.5
J72726	0	68	30.1162	0	1	0	1	1	1	0	0	0	0	1	0	5	0	2	0	0	60.1	47.7	32	7.3	7	470.7	0.01	154	57
J80980	1	69	24.8889	0	1	0	0	0	0	1	1	0	0	0	1	4	0	3	1	0	55.7	52	36.5	15.1	6	8304.88	0.042	142	65.5
J82565	1	74	30.4688	0	1	0	1	0	0	1	0	0	0	1	0	6	0	3	0	0	63.1	40.2	\	16	8	536.45	0.005	132	80.4
J84138	0	63	23.1481	0	1	0	0	1	0	1	0	0	0	1	0	4	0	1	0	0	57.3	48.3	37	15.3	6	302.4	0.005	147	102
J85346	0	71	26.6436	0	1	0	1	0	1	1	0	0	0	1	0	6	0	3	0	0	55	49.4	43	15.4	7	1024	0.007	132	55
J86888	1	72	23.4375	1	0	0	1	1	0	0	0	0	0	1	0	5	0	2	0	0	60.9	36.8	36	5.3	6	1521	0.005	126	47
J87107	0	68	19.052	0	1	0	0	0	0	0	0	0	0	1	0	3	0	2	0	0	59	41.7	43.6	15.5	6	1577	0.008	136	75
J87907	0	71	23.5294	1	0	0	1	0	1	0	0	0	0	1	0	4	0	2	0	1	64.9	41.3	\	15.1	6	139.4	0.004	88	61
J89390	0	62	31.8616	1	0	0	0	1	0	1	0	0	0	1	0	4	0	1	0	0	73.9	37	\	5	7	72.53	0.003	154	86
J89481	0	85	20.8209	0	1	0	0	0	0	0	0	0	0	1	0	3	0	1	1	0	54.8	46.8	37	20.2	7	911	0.006	133	64
J89509	0	38	49.7778	0	1	0	1	1	0	1	0	0	0	1	0	3	0	1	0	0	68.7	47.1	\	\	6	494.3	0.003	170	89
J90962	0	72	29.0533	0	1	0	1	0	1	0	0	0	0	1	0	4	0	2	0	0	65.3	45.7	35	19.9	6	541.8	0.005	141	122
J91048	0	62	29.0688	0	1	0	1	0	0	1	0	1	0	0	1	4	1	3	0	0	58.7	49.9	44	19.4	6	2177.69	0.009	140	106.8
J91850	0	72	28.7317	0	1	0	1	1	0	0	0	0	0	1	0	4	0	2	0	0	73.1	51.9	34	21.1	6	1426.79	0.022	151	108
J94145	1	75	27.0552	0	1	0	1	1	0	0	0	0	0	1	0	6	0	2	0	0	69.3	43.4	46	\	6	1097.17	0.003	128	52
J97789	0	59	33.564	0	1	0	0	1	0	1	0	0	0	1	0	4	0	1	0	0	62	47.2	23.5	19.6	7	501.5	0.005	154	94
J98242	0	75	27.6817	1	0	0	1	1	1	0	0	0	0	1	0	5	0	2	0	0	50	58.6	75	\	6	2372.18	0.028	142	94
J98681	1	71	24.6094	0	0	1	0	0	1	0	0	0	0	1	0	4	0	1	0	0	68.2	38.1	46	24.1	6	900.4	0.005	136	51
J98924	1	70	21.7738	0	1	0	1	1	0	0	0	0	0	0	1	5	0	2	0	0	64.5	46.3	38	\	6	1466.12	0.005	126	82
J99538	1	72	31.1419	0	1	0	1	0	1	0	0	0	0	0	1	5	0	2	0	0	57.5	51.3	43	9.7	6	9925.52	0.051	135	93.2
J99923	1	67	27.3438	0	1	0	1	1	0	0	1	0	0	1	0	5	0	2	0	0	60.8	48.2	29.3	21.2	7	8013.11	0.041	126	71
J99984	0	68	32.8466	0	1	0	1	0	1	1	0	0	0	0	1	6	0	3	0	1	64.5	56	33	\	6	3767.37	0.1	149	68.9
K03335	1	68	20.7031	1	0	0	0	1	0	1	0	0	0	1	0	5	0	2	1	0	62.1	36.6	46	20.4	6	709.23	0.007	140	44.1
K05351	1	61	26.6728	1	0	0	1	0	0	0	0	0	0	1	0	5	0	1	0	0	56	45.1	47	24.6	7	\	\	136	63
K08890	0	62	29.7265	0	1	0	1	0	1	0	0	0	0	1	0	3	0	1	0	0	63	45.5	34	25.4	6	996.84	0.002	155	85
K09654	0	45	34.4781	0	1	0	1	0	0	0	1	0	0	1	0	2	0	1	0	0	52	58.9	27	\	7	1771.36	0.021	162	86

## Sheet: RF-Procedural
	Procedural													Procedural complications
id	PVI	LA roof line	Mitral isthmus line	CFAE ablation	Cavo-tricuspid line	LA posterior lines	LA inferior lines	Anterior septal line	VOM ethanol infusion	Intracardiac cardioversion	Intraprocedural sinus rhythm restoration	Total procedure time	Fluoroscopy time	Cardiac tamponade	Pericardial effusion not requiring pericardiocentesis	Device embolism	Stroke/TIA/systemic embolism	Air embolism	Major bleeding	Death
F80367	1	1	1	1	0	0	0	0	0	1	0	119	830	0	0	0	0	0	0	0
F85498	1	1	1	1	0	1	0	0	0	1	0	164	300	0	0	0	0	0	0	0
F89451	1	1	1	1	0	0	0	0	0	1	0	215	510	0	0	0	0	0	0	0
F91216	1	0	0	0	0	0	0	0	0	0	1	178	425	0	0	0	0	0	0	0
F91708	1	1	1	1	1	0	0	0	0	1	0	190	243	0	0	0	0	0	0	0
F94370	1	0	0	0	0	0	0	0	0	0	1	142	752	0	0	0	0	0	0	0
F94916	1	0	0	0	0	0	0	0	0	0	1	126	535	0	0	0	0	0	0	0
F95756	1	1	1	1	0	0	0	0	0	1	0	148	386	0	0	0	0	0	0	0
F98162	1	1	1	1	0	0	0	0	0	1	0	223	672	0	0	0	0	0	0	0
G04226	1	1	1	1	1	1	0	0	0	1	0	177	415	0	0	0	0	0	0	0
H03816	1	0	0	0	0	0	0	0	0	0	1	170	589	0	0	0	0	0	0	0
H05124	1	0	0	0	0	0	0	0	0	0	1	152	661	0	0	0	0	0	0	0
H05584	1	1	1	1	1	1	0	1	0	0	1	200	575	0	0	0	0	0	0	0
H07871	1	0	0	0	1	0	0	0	0	1	0	217	798	0	0	0	0	0	0	0
H07872	1	1	0	1	0	0	0	0	0	0	1	113	367	0	0	0	0	0	0	0
H16283	1	1	0	0	0	0	0	0	0	1	0	197	392	0	0	0	0	0	0	0
H16706	1	1	1	1	1	0	0	0	0	1	0	158	666	0	0	0	0	0	0	0
H21542	1	0	0	0	0	0	0	0	0	0	1	135	471	0	0	0	0	0	0	0
H24099	1	0	0	0	0	0	0	0	0	0	1	122	225	0	0	0	0	0	0	0
H25495	1	1	1	1	0	0	0	1	0	1	0	147	666	0	0	0	0	0	0	0
H31803	1	0	0	0	0	0	0	0	0	1	0	205	598	0	0	0	0	0	0	0
H32846	1	1	0	0	1	0	0	0	0	1	0	177	350	0	0	0	0	0	0	0
H34496	1	0	0	0	0	0	0	0	0	0	1	188	673	0	0	0	0	0	0	0
H39134	1	1	0	1	1	0	1	1	0	0	1	190	265	0	0	0	0	0	0	0
H39670	1	1	0	1	1	1	0	1	0	1	0	188	308	0	0	0	0	0	0	0
H49557	1	1	1	1	0	0	0	0	0	1	0	186	244	0	0	0	0	0	0	0
H52912	1	1	0	0	1	1	0	1	0	0	1	96	506	0	0	0	0	0	0	0
H53777	1	0	0	0	1	0	0	0	0	0	1	152	657	0	0	0	0	0	0	0
H54862	1	1	1	1	0	0	0	0	0	0	1	179	350	0	0	0	0	0	0	0
H55632	1	1	1	1	1	0	0	0	0	0	1	208	365	0	0	0	0	0	0	0
H56564	1	1	0	1	0	0	0	0	0	0	1	121	516	0	0	0	0	0	0	0
H58635	1	0	0	0	1	0	0	0	0	0	1	108	228	0	0	0	0	0	0	0
H67169	1	1	1	1	1	0	0	0	0	1	0	102	694	0	0	0	0	0	0	0
H70340	1	1	1	1	1	0	0	0	0	1	0	155	400	0	0	0	0	0	0	0
H74492	1	0	0	0	1	1	0	1	0	1	0	106	371	0	0	0	0	0	0	0
H76492	1	0	0	0	0	0	0	0	0	0	1	147	537	0	0	0	0	0	0	0
H78598	1	0	0	0	0	0	0	0	0	0	1	102	210	0	0	0	0	0	0	0
H96059	1	1	0	1	1	0	0	0	0	1	0	197	628	0	0	0	0	0	0	0
H96565	1	0	1	1	0	0	0	0	0	0	1	165	604	0	0	0	0	0	0	0
H97272	1	1	0	1	0	0	0	0	0	0	1	158	637	0	0	0	0	0	0	0
I00447	1	1	1	1	0	1	0	0	0	1	0	184	702	0	0	0	0	0	0	0
I01958	1	1	1	1	0	1	0	0	0	1	0	180	544	0	0	0	0	0	0	0
I02773	1	1	1	1	1	0	0	0	0	1	0	161	559	0	0	0	0	0	0	0
I14257	1	1	0	1	1	0	0	0	0	1	0	214	669	0	0	0	0	0	0	0
I20373	1	1	0	0	1	0	1	0	0	1	0	113	451	0	0	0	0	0	0	0
I27530	1	1	0	1	0	0	0	0	0	1	0	187	711	0	0	0	0	0	0	0
I28271	1	1	1	1	0	1	0	0	1	1	0	157	375	0	0	0	0	0	0	0
I30199	1	1	1	1	1	0	0	0	1	1	0	144	497	0	0	0	0	0	0	0
I38638	1	0	0	0	0	0	0	0	0	0	1	192	213	0	0	0	0	0	0	0
I42247	1	0	0	0	0	0	0	0	0	0	1	147	350	0	0	0	0	0	0	0
I43260	1	1	1	1	1	0	0	0	0	1	0	244	666	0	0	0	0	0	0	0
I43696	1	0	0	0	0	0	0	0	0	0	1	244	513	0	0	0	0	0	0	0
I45448	1	1	1	1	1	1	0	1	0	1	0	171	263	0	0	0	0	0	0	0
I45854	1	0	0	0	0	0	0	0	0	0	1	135	497	0	0	0	0	0	0	0
I54042	1	0	0	0	1	0	0	0	0	0	1	249	676	0	0	0	0	0	0	0
I56950	1	1	1	1	1	1	0	0	1	1	0	213	816	0	0	0	0	0	0	0
I61177	1	1	0	0	0	0	1	0	0	1	0	116	458	0	0	0	0	0	0	0
I65536	1	0	0	0	0	0	0	0	0	1	0	136	370	0	0	0	0	0	0	0
I66580	1	1	0	0	1	0	0	0	0	0	1	170	739	0	0	0	0	0	0	0
I68983	1	1	1	1	1	0	0	0	1	1	0	141	601	0	0	0	0	0	0	0
I69482	1	1	0	1	0	0	0	0	0	0	1	197	434	0	0	0	0	0	0	0
I75920	1	1	1	1	1	1	0	0	1	1	0	221	640	0	0	0	0	0	0	0
I82649	1	1	1	1	0	0	0	0	0	1	0	153	347	0	0	0	0	0	0	0
I84475	1	1	1	1	1	0	0	0	1	1	0	175	817	0	1	0	0	0	0	0
I89332	1	1	0	0	0	0	0	0	0	0	1	134	252	0	0	0	0	0	0	0
I97419	1	1	0	1	1	0	0	0	0	0	1	123	665	0	0	0	0	0	0	0
J06277	1	1	0	1	0	0	0	0	1	1	0	142	787	0	0	0	1	0	0	0
J08251	1	1	0	0	0	0	0	0	0	0	1	268	785	0	0	0	0	0	0	0
J17952	1	1	1	1	0	0	0	0	0	1	0	177	203	0	0	0	0	0	0	0
J20200	1	1	1	1	0	0	0	0	1	1	0	104	369	0	0	0	0	0	0	0
J20277	1	0	1	1	0	1	0	0	1	1	0	180	625	0	0	0	0	0	0	0
J25930	1	0	0	0	1	0	0	0	0	0	1	172	445	0	0	0	0	0	0	0
J26694	1	1	1	1	1	1	0	0	1	1	0	135	353	0	0	0	0	0	0	0
J28160	1	1	0	1	1	0	0	0	0	0	1	121	212	0	0	0	0	0	0	0
J37941	1	1	1	1	0	0	0	0	1	1	0	194	258	0	0	0	0	0	0	0
J38977	1	0	0	0	0	0	0	0	0	0	1	152	195	0	0	0	0	0	0	0
J46993	1	1	1	1	0	0	0	0	0	1	0	112	687	0	0	0	0	0	0	0
J47705	1	0	1	1	1	1	0	0	1	0	1	222	381	0	0	0	0	0	0	0
J48497	1	0	0	0	0	0	0	0	0	0	1	163	486	0	0	0	0	0	0	0
J60924	1	0	0	0	0	0	0	0	0	0	1	133	500	0	0	0	0	0	0	0
J61703	1	0	0	0	0	0	0	0	0	0	1	178	803	0	0	0	0	0	0	0
J66573	1	1	0	1	1	0	0	0	0	0	1	174	519	0	0	0	0	0	0	0
J72726	1	0	0	0	0	0	0	0	0	0	1	187	498	0	0	0	0	0	0	0
J82565	1	1	1	1	1	0	0	0	0	0	1	183	542	0	0	0	0	0	0	0
J84138	1	1	1	1	0	0	0	0	1	1	0	170	251	0	1	0	0	0	0	0
J85346	1	1	0	1	0	1	0	0	0	1	0	134	498	0	0	0	0	0	0	0
J86888	1	0	0	0	0	0	0	0	0	0	1	249	324	0	0	0	0	0	0	0
J87107	1	1	1	1	1	0	0	0	0	1	0	229	444	0	1	0	0	0	0	0
J87907	1	1	1	1	1	1	0	0	1	0	1	121	335	0	0	0	0	0	0	0
J89481	1	1	0	0	0	1	0	0	0	1	0	169	592	0	0	0	0	0	0	0
J90962	1	1	1	1	1	1	1	0	0	0	1	165	637	0	0	0	0	0	0	0
J91850	1	1	1	1	0	0	0	0	1	1	0	137	646	0	0	0	0	0	0	0
J94145	1	1	1	1	0	0	0	0	1	0	1	106	684	0	0	0	0	0	0	0
J98924	1	1	1	1	1	1	0	0	0	0	1	107	560	0	0	0	0	0	0	0
J99923	1	0	0	0	0	1	0	0	0	1	0	169	486	0	0	0	0	0	0	0
K08890	1	1	0	1	0	1	0	0	0	1	0	121	296	0	0	0	0	0	0	0

## Sheet: RF-Followup
	All-cause death			Ischemic stroke readmissions		HF readmissions		Major Bleeding			AF recurrence		Medications at 12 month
id	status	reason	time	status	time	status	time	status	reason	time	status	time	Warfarin	NOAC	Antiplatelets	Class I *	Amiodarone	Other Class III	Class IV	Beta-blocker	ACEi/ARB/ARNi	MRA	SGLT2i	Diuretics	Digitalis
F80367	0		24	0	24	0	24	0		24	1	6	0	1	0	0	1	0	0	0	1	0	0	1	0
F85498	0		24	1	12.3333	0	24	0		24	0	24	0	1	0	0	0	0	0	0	0	0	0	0	0
F89451	0		24	0	24	0	24	0		24	0	24	0	1	0	0	0	0	0	0	0	0	0	0	0
F91216	0		24	0	24	1	17.4	0		24	1	12	0	1	0	0	0	0	0	0	0	0	0	0	0
F91708	0		24	0	24	0	24	0		24	0	24	0	1	0	0	0	0	0	0	1	0	0	0	0
F94370	0		24	0	24	0	24	0		24	0	24	0	1	0	0	0	0	0	0	0	0	0	0	0
F94916	0		24	0	24	0	24	1	GI tract	4.23333	0	24	0	1	0	0	0	0	0	0	1	0	0	0	0
F95756	0		24	0	24	0	24	0		24	0	24	0	1	0	0	0	0	0	0	0	0	0	0	0
F98162	0		24	0	24	0	24	0		24	1	8	0	1	1	0	0	0	0	0	1	0	0	0	0
G04226	0		24	0	24	0	24	0		24	0	24	0	1	0	0	0	0	0	0	0	0	0	0	0
H03816	0		24	0	24	0	24	0		24	0	24	0	1	0	0	0	0	0	0	0	0	0	0	0
H05124	0		24	0	24	0	24	0		24	1	10	0	1	0	0	1	0	0	0	0	1	0	1	0
H05584	0		24	0	24	0	24	1	GI tract	12	0	24	0	1	0	0	0	0	0	1	1	0	0	1	0
H07871	0		24	0	24	0	24	0		24	0	24	0	1	0	0	0	0	0	0	0	0	0	0	0
H07872	0		24	0	24	0	24	0		24	1	6	0	1	0	0	0	0	0	0	0	0	0	0	0
H16283	0		24	0	24	0	24	0		24	0	24	0	1	0	0	0	0	0	0	1	0	0	0	0
H16706	0		24	0	24	0	24	0		24	0	24	0	1	0	0	0	0	0	0	0	0	0	0	0
H21542	0		24	0	24	0	24	0		24	1	4	0	1	0	0	0	0	0	0	0	0	0	0	0
H24099	0		24	0	24	0	24	0		24	0	24	1	0	0	0	0	0	0	0	0	0	0	0	0
H25495	0		24	0	24	0	24	0		24	0	24	0	1	0	0	0	0	0	0	0	0	0	0	0
H31803	1	COVID-19	22.5	0	22.5	0	22.5	0		22.5	0	24	0	1	0	0	0	0	0	0	1	0	0	0	0
H32846	0		24	0	24	0	24	0		24	1	4	0	1	0	0	1	0	0	1	0	0	0	0	0
H34496	0		24	0	24	0	24	0		24	0	24	0	1	0	0	0	0	0	0	0	0	0	0	0
H39134	0		24	0	24	0	24	0		24	0	24	0	1	0	0	0	0	0	0	0	0	1	1	0
H39670	0		24	0	24	0	24	0		24	1	4	0	1	0	0	1	0	0	0	0	1	0	1	0
H49557	0		24	0	24	0	24	0		24	1	5	1	0	0	0	0	1	0	0	0	0	1	1	0
H52912	0		24	0	24	0	24	0		24	0	24	0	1	0	0	0	0	0	0	0	1	0	1	0
H53777	0		24	1	18.5	0	24	0		24	0	24	1	0	0	0	0	0	0	0	1	0	0	0	0
H54862	0		24	0	24	0	24	0		24	0	24	0	1	0	0	0	0	0	0	0	0	0	0	0
H55632	0		24	0	24	0	24	0		24	1	15	0	1	0	0	1	0	0	1	0	0	0	0	0
H56564	0		24	0	24	0	24	1	stroke	6.5	0	24	0	1	0	0	0	0	0	0	1	0	0	0	0
H58635	0		24	0	24	0	24	0		24	0	24	0	1	0	0	0	0	0	0	1	0	0	0	0
H67169	0		24	0	24	0	24	0		24	1	16	0	1	0	0	0	1	0	0	1	0	0	0	0
H70340	0		24	0	24	0	24	0		24	0	24	0	1	0	0	0	0	0	0	0	0	0	0	0
H74492	0		24	0	24	0	24	0		24	0	24	0	1	0	0	0	0	0	0	1	0	0	0	0
H76492	0		24	0	24	0	24	0		24	1	18	0	1	0	0	0	1	0	0	0	0	0	0	0
H78598	0		24	0	24	0	24	0		24	0	24	0	1	0	0	0	0	0	1	0	0	0	0	0
H96059	0		24	0	24	0	24	0		24	0	24	0	1	0	0	0	0	0	1	0	0	0	0	0
H96565	1	COVID-19	23.3333	0	23.3333	0	23.3333	0		23.3333	0	23.3333	0	1	0	0	0	0	0	0	1	0	0	0	0
H97272	0		24	1	22.5	0	24	0		24	1	12	0	1	0	0	0	0	0	1	1	0	0	1	0
I00447	0		24	0	24	0	24	1	stroke	12.25	0	24	0	1	0	0	0	0	0	0	0	0	0	0	0
I01958	0		24	0	24	0	24	0		24	0	24	0	1	0	0	0	0	0	0	1	0	0	0	0
I02773	0		24	0	24	0	24	0		24	0	24	0	1	0	0	0	0	0	0	1	0	0	0	0
I14257	0		24	0	24	0	24	0		24	0	24	0	1	0	0	0	0	0	0	1	0	0	0	0
I20373	0		24	0	24	0	24	0		24	1	9	0	1	0	0	0	0	0	0	0	1	0	1	0
I27530	0		24	0	24	0	24	0		24	1	15	0	1	0	0	1	0	0	1	1	0	0	0	0
I28271	0		24	0	24	0	24	0		24	0	24	0	1	0	0	0	0	0	0	1	1	0	1	0
I30199	0		24	0	24	0	24	0		24	0	24	0	1	0	0	0	0	0	0	1	0	0	0	0
I38638	0		24	1	7.6	0	24	0		24	1	24	0	1	0	0	1	0	0	0	0	0	0	0	0
I42247	0		24	0	24	0	24	0		24	0	24	0	1	0	0	0	0	0	0	1	0	0	0	0
I43260	0		24	1	16.5667	0	24	0		24	0	24	0	1	0	0	0	0	0	0	1	0	0	0	0
I43696	0		24	0	24	0	24	0		24	0	24	0	1	0	0	0	0	0	0	1	0	0	0	0
I45448	0		24	0	24	0	24	0		24	1	10	0	1	0	0	0	0	0	1	1	0	0	0	0
I45854	0		24	1	16.3333	0	24	0		24	0	24	0	1	0	0	0	0	0	0	0	0	0	0	0
I54042	0		24	0	24	0	24	0		24	0	24	0	1	0	0	0	0	0	0	0	0	0	0	0
I56950	0		24	0	24	0	24	1	stroke	7.5	0	24	0	1	0	0	0	0	0	0	0	0	0	0	0
I61177	0		24	0	24	0	24	0		24	0	24	0	1	1	0	0	0	0	1	1	1	0	1	0
I65536	0		24	0	24	0	24	0		24	1	24	0	1	0	0	1	0	0	1	0	0	0	0	0
I66580	0		24	0	24	0	24	0		24	0	24	0	0	0	0	0	0	0	0	0	1	0	1	0
I68983	0		24	0	24	0	24	0		24	0	24	0	1	0	0	0	0	0	0	0	0	0	0	0
I69482	0		24	0	24	0	24	0		24	1	16	0	1	0	0	1	0	0	0	1	0	0	0	0
I75920	0		24	1	17.5	0	24	0		24	1	14	0	1	0	0	0	0	0	0	1	0	0	1	0
I82649	0		24	0	24	0	24	1	GI tract	5.23333	1	4	0	1	0	0	1	0	0	1	1	1	0	1	0
I84475	0		24	0	24	1	4.3	0		24	0	24	0	1	0	0	0	0	0	0	1	0	0	0	0
I89332	0		24	0	24	0	24	0		24	0	24	0	1	0	0	0	0	0	0	1	0	0	0	0
I97419	0		24	0	24	0	24	0		24	0	24	0	1	0	0	0	0	0	0	0	0	0	0	0
J06277	0		24	0	24	0	24	0		24	0	24	0	1	1	0	0	0	1	1	0	0	0	0	1
J08251	0		24	0	24	0	24	0		24	1	6	0	1	0	0	0	0	0	1	0	0	0	0	0
J17952	0		24	0	24	0	24	0		24	0	24	0	1	0	0	0	0	1	0	0	0	0	0	0
J20200	0		24	0	24	0	24	0		24	0	24	0	1	0	0	0	0	0	0	1	0	0	0	0
J20277	0		24	0	24	0	24	0		24	0	24	0	1	0	0	0	0	0	0	0	0	0	0	0
J25930	0		24	0	24	0	24	0		24	0	24	0	1	0	0	0	0	0	1	1	0	0	0	0
J26694	0		24	1	7.76667	0	24	0		24	0	24	0	1	0	0	0	0	0	0	0	0	1	1	0
J28160	0		24	0	24	0	24	0		24	0	24	0	1	0	0	0	0	0	1	0	0	0	0	0
J37941	0		24	0	24	0	24	0		24	1	9	0	1	0	0	0	0	0	0	1	0	0	0	0
J38977	0		24	1	0.266667	0	24	0		24	1	14	0	1	0	0	0	0	0	0	1	0	0	1	0
J46993	0		24	0	24	0	24	0		24	0	24	0	1	0	0	0	0	0	0	0	0	0	0	0
J47705	0		24	0	24	0	24	0		24	0	24	0	1	0	0	0	0	0	0	0	0	0	0	0
J48497	0		24	0	24	0	24	0		24	0	24	0	1	0	0	0	0	1	0	0	0	0	0	0
J60924	1	cancer	19.5	0	19.5	0	19.5	0		19.5	0	24	0	1	0	0	0	0	0	1	0	0	0	0	0
J61703	0		24	0	24	0	24	0		24	0	24	0	1	0	0	0	0	0	1	0	0	0	0	0
J66573	0		24	1	14.3333	0	24	0		24	0	24	0	1	0	0	0	0	0	0	0	0	0	0	0
J72726	0		24	0	24	0	24	0		24	0	24	0	1	0	0	0	0	0	0	0	0	1	1	0
J82565	0		24	0	24	0	24	0		24	0	24	0	1	0	0	0	0	0	0	1	0	0	1	0
J84138	0		24	0	24	1	11.1	0		24	0	24	0	1	0	0	0	0	0	0	0	0	0	0	0
J85346	0		24	0	24	0	24	1	GI tract	0.466667	1	24	0	1	0	0	0	0	0	0	1	0	0	0	0
J86888	0		24	0	24	0	24	0		24	0	24	0	1	0	0	0	0	0	0	0	0	0	0	0
J87107	0		24	0	24	0	24	0		24	1	17	0	1	0	0	1	0	0	0	1	0	0	0	0
J87907	0		24	0	24	0	24	1	GI tract	13.3333	0	24	0	1	0	0	0	0	0	0	0	0	0	0	0
J89481	0		24	0	24	0	24	0		24	0	24	0	1	0	0	0	0	0	0	0	0	0	0	0
J90962	1	cancer	22.2333	0	22.2333	0	22.2333	0		22.2333	0	24	0	1	0	0	0	0	0	0	1	0	0	0	0
J91850	0		24	0	24	0	24	0		24	1	24	0	1	0	0	1	0	0	0	0	0	0	0	0
J94145	0		24	0	24	0	24	0		24	0	24	0	1	0	0	0	0	0	0	1	0	0	0	0
J98924	0		24	0	24	0	24	0		24	1	10	0	1	0	0	1	0	0	1	1	0	0	0	0
J99923	0		24	0	24	0	24	0		24	0	24	0	1	0	0	0	0	0	1	0	0	0	1	0
K08890	0		24	0	24	0	24	0		24	1	4	0	1	0	0	0	0	0	1	0	0	0	0	0
